# Supplementary material for: Potassium [(1S)-1-azido-2-phenyl­eth­yl]trifluorido­borate
Source: Acta Crystallogr Sect E Struct Rep Online. 2012 Jul 10;68(Pt 8):m1048. doi: 10.1107/S1600536812030085 (PMC3414117; doi:10.1107/S1600536812030085)
Supplement: Supplementary file 2 [file e-68-m1048-Isup2.hkl]

# 
# h,k,l, Fc-squared, Fo-squared, sigma(Fo-squared) and status flag 
# 
data_I
_shelx_title ' tlg239 in P2(1)2(1)2(1)' 
_shelx_refln_list_code          4 
_shelx_F_calc_maximum       98.11 
_exptl_crystal_F_000       512.00 
_reflns_d_resolution_high  0.8119 
 
loop_ 
 _symmetry_equiv_pos_as_xyz 
 'x, y, z' 
 '-x+1/2, -y, z+1/2' 
 '-x, y+1/2, -z+1/2' 
 'x+1/2, -y+1/2, -z' 
 
_cell_length_a     6.0517 
_cell_length_b     6.9588 
_cell_length_c    25.1204 
_cell_angle_alpha  90.000 
_cell_angle_beta   90.000 
_cell_angle_gamma  90.000 
 
_shelx_F_squared_multiplier     1.000 
 
loop_ 
 _refln_index_h 
 _refln_index_k 
 _refln_index_l 
 _refln_F_squared_calc 
 _refln_F_squared_meas 
 _refln_F_squared_sigma 
 _refln_observed_status 
   2   0   0     2587.07     2530.13     73.83 o 
   4   0   0       12.37       20.35     74.77 o 
   6   0   0       17.71        6.06     79.14 o 
   1   1   0      370.96      355.27     19.37 o 
   2   1   0      303.12      312.13     23.06 o 
   3   1   0      910.95      973.88     40.07 o 
   4   1   0      257.74      190.85     36.80 o 
   5   1   0       13.91       26.65     52.14 o 
   6   1   0       65.25       19.24     53.66 o 
   7   1   0       15.54       28.11     60.33 o 
   0   2   0     2623.69     2427.91    118.69 o 
   1   2   0      374.45      447.10     38.61 o 
   2   2   0     4888.19     5040.75     51.79 o 
   3   2   0     1060.66     1053.43     38.10 o 
   4   2   0      302.42      364.71     37.65 o 
   5   2   0        0.43      -49.18     50.99 o 
   6   2   0       91.99       35.49     66.06 o 
   7   2   0       74.87       42.73     61.89 o 
   1   3   0      201.47      214.56     25.13 o 
   2   3   0     5314.47     5513.45     58.48 o 
   3   3   0      231.72      251.02     34.87 o 
   4   3   0     1324.82     1409.75     51.17 o 
   5   3   0      873.34      783.60     54.05 o 
   6   3   0      153.27      133.17     58.01 o 
   0   4   0      769.60      841.20     80.18 o 
   1   4   0       84.30       99.66     26.38 o 
   2   4   0        6.59       -7.74     31.99 o 
   3   4   0       67.97       57.76     39.06 o 
   4   4   0      457.72      450.88     44.02 o 
   5   4   0      250.40      196.57     49.24 o 
   6   4   0       16.88       -3.41     69.15 o 
   1   5   0      802.72      774.31     54.99 o 
   2   5   0      323.66      344.96     37.82 o 
   3   5   0      103.54       68.77     40.44 o 
   4   5   0      550.60      517.61     45.52 o 
   5   5   0       88.66       12.79     49.24 o 
   6   5   0       16.80      125.74     98.40 o 
   0   6   0     1558.75     1602.04    126.69 o 
   1   6   0       31.66       28.30     56.90 o 
   2   6   0      556.42      633.96     49.26 o 
   3   6   0        4.96       37.42     45.23 o 
   4   6   0       10.66       35.65     49.04 o 
   5   6   0       26.18       51.37    146.95 o 
   1   7   0      533.60      508.51     64.49 o 
   2   7   0       91.85      158.84     59.93 o 
   3   7   0       81.65      220.78     60.48 o 
   4   7   0        0.03       42.09     62.24 o 
   0   8   0      486.25      539.83    173.44 o 
   1   8   0      126.34      192.91     64.10 o 
   2   8   0        5.48      112.94     88.28 o 
   1   0   1      259.22      244.90     13.26 o 
   2   0   1      210.28      277.48     27.00 o 
   3   0   1     6140.40     6135.56     78.97 o 
   4   0   1        7.29        2.57     43.77 o 
   5   0   1      505.91      429.16     56.28 o 
   6   0   1        0.59      -54.88     54.88 o 
   7   0   1      139.77      277.43     63.11 o 
  -7   1   1       31.42      -48.53     60.24 o 
  -6   1   1      200.83      133.64     56.64 o 
  -5   1   1       11.51       28.17     51.49 o 
  -4   1   1      260.30      253.85     38.21 o 
  -3   1   1     1226.56     1131.42     40.83 o 
  -2   1   1     1628.13     1630.63     44.89 o 
  -1   1   1     7236.08     7060.98     48.61 o 
   0   1   1       92.82       82.53     12.74 o 
   1   1   1     7371.90     7187.57     61.20 o 
   2   1   1     1677.79     1621.89     30.15 o 
   3   1   1     1224.35     1180.29     31.41 o 
   4   1   1      254.31      197.19     49.65 o 
   5   1   1       12.79       43.97     56.99 o 
   6   1   1      204.93      174.57     57.45 o 
   7   1   1       33.82        1.34     59.39 o 
  -7   2   1      132.05       82.70    102.79 o 
  -6   2   1      239.64      217.43     59.18 o 
  -5   2   1      205.08      105.95     63.10 o 
  -4   2   1      233.38      214.97     35.14 o 
  -3   2   1      101.14      115.62     34.01 o 
  -2   2   1      117.26      158.16     28.56 o 
  -1   2   1     4218.06     4059.80     41.99 o 
   0   2   1     4503.31     4343.83     78.17 o 
   1   2   1     4248.51     4033.57     42.42 o 
   2   2   1       99.81       93.29     22.67 o 
   3   2   1      102.95      119.94     29.78 o 
   4   2   1      229.02      181.26     37.85 o 
   5   2   1      204.63      177.25     56.49 o 
   6   2   1      225.65      177.49     59.10 o 
   7   2   1      138.52       83.00     61.60 o 
  -6   3   1      362.78      355.02     61.92 o 
  -5   3   1      131.92       93.06     52.13 o 
  -4   3   1       82.60       69.66     41.42 o 
  -3   3   1      158.59      212.11     34.68 o 
  -2   3   1      549.53      667.32     55.14 o 
  -1   3   1     6950.10     6806.42     64.87 o 
   0   3   1       24.27       45.40     32.80 o 
   1   3   1     6965.54     6879.74     65.28 o 
   2   3   1      554.17      646.11     36.37 o 
   3   3   1      177.11      222.54     34.59 o 
   4   3   1       82.86       61.07     47.04 o 
   5   3   1      132.75       -7.31     46.14 o 
   6   3   1      361.16      329.67     60.21 o 
  -6   4   1       77.98       79.09     59.23 o 
  -5   4   1       19.41      -45.72     47.36 o 
  -4   4   1        0.86       -0.46     39.73 o 
  -3   4   1       34.34       55.91     39.05 o 
  -2   4   1      722.29      709.64     36.87 o 
  -1   4   1      593.09      611.32     36.49 o 
   0   4   1      715.94      753.17     50.85 o 
   1   4   1      580.82      605.65     31.31 o 
   2   4   1      723.85      705.22     43.02 o 
   3   4   1       31.55       27.23     38.78 o 
   4   4   1        0.54      -15.15     39.60 o 
   5   4   1       16.96      -46.39     46.39 o 
   6   4   1       74.56       71.71     58.70 o 
  -6   5   1       20.71      -47.71     69.53 o 
  -5   5   1        4.48      -56.03     56.03 o 
  -4   5   1      588.03      640.06     45.41 o 
  -3   5   1      171.25      155.02     39.89 o 
  -2   5   1      448.30      417.07     35.49 o 
  -1   5   1      412.00      418.55     43.72 o 
   0   5   1       48.05       30.32     66.14 o 
   1   5   1      414.04      397.72     40.99 o 
   2   5   1      429.80      391.26     40.11 o 
   3   5   1      176.60      179.67     41.24 o 
   4   5   1      577.36      598.15     47.12 o 
   5   5   1        5.17       34.12     52.03 o 
   6   5   1       19.41       45.06     60.29 o 
  -5   6   1      158.36      105.83     73.48 o 
  -4   6   1       67.03       99.18     52.81 o 
  -3   6   1      514.83      572.86     51.50 o 
  -2   6   1      206.99      202.21     42.99 o 
  -1   6   1      591.57      578.00     66.23 o 
   0   6   1      165.78      137.60     58.22 o 
   1   6   1      582.67      512.80     62.45 o 
   2   6   1      202.33      273.24     45.13 o 
   3   6   1      519.34      577.71     52.16 o 
   4   6   1       67.27       86.63     49.84 o 
   5   6   1      168.76       54.62     73.70 o 
  -4   7   1      139.91      199.69    110.08 o 
  -3   7   1        0.44       -7.94     60.23 o 
  -2   7   1       70.12      174.05     60.07 o 
  -1   7   1       96.15       71.98     57.76 o 
   0   7   1       39.36       -7.66     56.55 o 
   1   7   1      101.61      151.33     59.15 o 
   2   7   1       65.95      118.94     58.63 o 
   3   7   1        0.22      -28.57     72.63 o 
   4   7   1      143.50      168.77     64.39 o 
  -2   8   1      264.18      366.61     66.43 o 
  -1   8   1       51.13       88.52     63.06 o 
   0   8   1      494.16      557.18    105.10 o 
   1   8   1       54.49       36.67     67.77 o 
   2   8   1      270.62      313.98     97.08 o 
   1   0   2     1794.59     1754.45     21.69 o 
   2   0   2     1447.05     1356.69     36.47 o 
   3   0   2      512.72      538.84     31.45 o 
   4   0   2        0.05        2.65     48.86 o 
   5   0   2      172.32      200.31     56.51 o 
   6   0   2      216.76      211.71     56.93 o 
   7   0   2        7.89      -40.64     58.81 o 
  -7   1   2       60.90       68.48     62.05 o 
  -6   1   2      440.20      312.26     56.86 o 
  -5   1   2      989.38      928.88     64.47 o 
  -4   1   2      255.72      251.14     38.68 o 
  -3   1   2       31.51       20.96     31.54 o 
  -2   1   2       59.14       93.24     28.21 o 
  -1   1   2      142.01      197.12     20.37 o 
   0   1   2     3260.97     3008.62     22.75 o 
   1   1   2      147.50      182.09     29.30 o 
   2   1   2       55.17       89.25     25.84 o 
   3   1   2       32.41       42.81     23.70 o 
   4   1   2      269.49      208.10     45.99 o 
   5   1   2      990.42     1035.16     62.74 o 
   6   1   2      426.51      399.32     78.33 o 
   7   1   2       58.20       22.88     57.47 o 
  -7   2   2       36.00      -60.44     60.44 o 
  -6   2   2      282.51      221.02     58.71 o 
  -5   2   2      682.79      583.34     48.22 o 
  -4   2   2      147.17      101.99     41.73 o 
  -3   2   2     1383.23     1420.88     47.39 o 
  -2   2   2     2404.74     2484.80     44.65 o 
  -1   2   2     1324.60     1342.74     29.99 o 
   0   2   2     4014.65     3963.63     47.51 o 
   1   2   2     1308.76     1267.54     34.30 o 
   2   2   2     2407.41     2460.56     44.47 o 
   3   2   2     1328.53     1327.09     36.06 o 
   4   2   2      155.69      157.21     43.78 o 
   5   2   2      729.26      798.49     62.75 o 
   6   2   2      276.15      229.62     59.46 o 
   7   2   2       41.80       91.40     60.50 o 
  -6   3   2      716.98      676.14     64.95 o 
  -5   3   2       84.10       90.86     49.49 o 
  -4   3   2     1438.17     1476.92     51.08 o 
  -3   3   2      589.00      566.41     41.39 o 
  -2   3   2     1387.03     1434.95     42.81 o 
  -1   3   2     1835.68     1822.06     35.39 o 
   0   3   2     1392.17     1415.82     67.78 o 
   1   3   2     1821.03     1837.35     38.72 o 
   2   3   2     1440.51     1407.53     41.30 o 
   3   3   2      570.66      625.99     38.45 o 
   4   3   2     1447.37     1438.89     51.16 o 
   5   3   2       89.87       35.61     45.41 o 
   6   3   2      706.46      759.68     66.96 o 
  -6   4   2        4.12        6.60     81.85 o 
  -5   4   2      306.05      237.57     51.83 o 
  -4   4   2       82.31       26.26     39.66 o 
  -3   4   2      172.03      140.36     38.72 o 
  -2   4   2      135.90      156.79     32.68 o 
  -1   4   2      489.51      509.91     37.00 o 
   0   4   2      164.30      166.15     33.70 o 
   1   4   2      489.37      429.22     30.37 o 
   2   4   2      138.89      185.99     33.92 o 
   3   4   2      197.98      141.59     39.91 o 
   4   4   2       76.78      115.77     41.28 o 
   5   4   2      316.27      286.60     51.93 o 
   6   4   2        5.05       53.43     58.51 o 
  -6   5   2      243.48      212.38     73.56 o 
  -5   5   2       45.52        2.02     50.91 o 
  -4   5   2      518.19      514.34     50.09 o 
  -3   5   2       73.15       26.88     37.90 o 
  -2   5   2       32.22      -26.50     40.65 o 
  -1   5   2      515.78      496.80     36.61 o 
   0   5   2     1388.84     1356.97     55.02 o 
   1   5   2      510.33      435.62     43.53 o 
   2   5   2       39.00       44.48     53.54 o 
   3   5   2       82.01       74.25     41.15 o 
   4   5   2      499.22      542.04     46.13 o 
   5   5   2       44.99       25.90     51.19 o 
   6   5   2      243.90      304.05     89.78 o 
  -5   6   2       32.01       59.30     82.37 o 
  -4   6   2       69.47       42.85     50.33 o 
  -3   6   2       21.94       86.87     45.80 o 
  -2   6   2      542.64      548.15     46.49 o 
  -1   6   2       87.88      139.52     46.67 o 
   0   6   2      281.78      226.56     72.65 o 
   1   6   2       88.71       75.56     54.37 o 
   2   6   2      555.76      580.08     49.50 o 
   3   6   2       23.80        7.23     46.55 o 
   4   6   2       67.17      106.18     50.15 o 
   5   6   2       31.71      -33.86     91.16 o 
  -4   7   2       39.81      189.41     78.10 o 
  -3   7   2      189.65      327.11     64.64 o 
  -2   7   2       58.94       85.26     58.70 o 
  -1   7   2      149.52      239.15     60.38 o 
   0   7   2       15.91      -27.03     61.95 o 
   1   7   2      144.52      182.88     59.40 o 
   2   7   2       54.65       97.72     59.27 o 
   3   7   2      188.41      171.54     61.67 o 
   4   7   2       38.75       16.40     68.57 o 
  -2   8   2       84.68       58.00     73.66 o 
  -1   8   2       64.86       50.26     62.53 o 
   0   8   2       64.26      204.15     75.89 o 
   1   8   2       67.89      184.24     64.70 o 
   2   8   2       84.91      147.86    132.20 o 
   1   0   3     1971.44     1891.00     27.21 o 
   2   0   3      781.05      771.48     25.65 o 
   3   0   3     2266.55     2048.98     45.77 o 
   4   0   3      239.34      212.36     32.74 o 
   5   0   3     1865.04     1895.80     78.37 o 
   6   0   3      313.89      357.82     58.41 o 
   7   0   3       15.93      -53.77     58.14 o 
  -7   1   3       48.43      -16.68     60.18 o 
  -6   1   3      556.80      636.32    111.91 o 
  -5   1   3      422.86      374.90     59.61 o 
  -4   1   3      247.35      311.57     53.57 o 
  -3   1   3     1256.87     1179.59     41.09 o 
  -2   1   3      578.24      581.94     26.51 o 
  -1   1   3       82.84      149.59     36.70 o 
   0   1   3      475.30      461.28     16.35 o 
   1   1   3       71.27      116.87     31.05 o 
   2   1   3      609.76      639.10     28.75 o 
   3   1   3     1228.70     1254.28     35.25 o 
   4   1   3      223.22      197.82     34.40 o 
   5   1   3      431.61      398.11     60.20 o 
   6   1   3      538.00      446.47     63.05 o 
   7   1   3       48.88       51.80     62.38 o 
  -7   2   3      123.65        9.33     60.60 o 
  -6   2   3      166.76      208.05     56.67 o 
  -5   2   3     1064.04     1012.38     54.46 o 
  -4   2   3       26.80       88.81     42.72 o 
  -3   2   3      313.76      351.45     31.33 o 
  -2   2   3      830.92      846.02     30.54 o 
  -1   2   3      135.92      212.26     22.12 o 
   0   2   3      617.78      561.22     36.78 o 
   1   2   3      124.04      148.66     25.80 o 
   2   2   3      818.97      850.19     31.14 o 
   3   2   3      308.25      339.01     31.18 o 
   4   2   3       27.89       49.39     33.99 o 
   5   2   3     1069.48     1006.87     78.48 o 
   6   2   3      155.19      125.22     59.60 o 
   7   2   3      119.94       -3.13     62.28 o 
  -6   3   3       36.20       -8.62     56.24 o 
  -5   3   3       19.98      -13.19     72.13 o 
  -4   3   3      230.80      293.73     47.17 o 
  -3   3   3      278.18      325.60     39.21 o 
  -2   3   3      362.07      424.12     32.24 o 
  -1   3   3     3299.23     3245.03     49.61 o 
   0   3   3      100.84      103.31     28.68 o 
   1   3   3     3201.43     3065.17     45.68 o 
   2   3   3      370.72      393.50     31.33 o 
   3   3   3      287.16      314.64     32.58 o 
   4   3   3      228.83      257.31     43.66 o 
   5   3   3       20.08       59.17     47.71 o 
   6   3   3       35.57       94.17     57.70 o 
  -6   4   3       79.27       92.08     59.33 o 
  -5   4   3       59.85       39.91     48.69 o 
  -4   4   3      247.89      268.61     41.52 o 
  -3   4   3      156.65      179.40     41.08 o 
  -2   4   3     1304.82     1342.71     43.69 o 
  -1   4   3      541.21      639.87     43.81 o 
   0   4   3      100.41      128.74     34.51 o 
   1   4   3      556.44      628.88     34.55 o 
   2   4   3     1306.78     1331.92     44.09 o 
   3   4   3      143.42      133.49     36.72 o 
   4   4   3      244.31      266.16     49.32 o 
   5   4   3       53.60       60.59     49.88 o 
   6   4   3       82.63       77.57     59.34 o 
  -6   5   3      229.96      110.56     72.41 o 
  -5   5   3      192.87       58.58     59.95 o 
  -4   5   3      555.30      573.75     45.80 o 
  -3   5   3      555.75      494.74     40.96 o 
  -2   5   3       96.45       45.34     43.09 o 
  -1   5   3      524.60      520.65     46.21 o 
   0   5   3      143.36      127.47     60.45 o 
   1   5   3      547.17      526.83     51.27 o 
   2   5   3      100.58       77.44     39.58 o 
   3   5   3      567.75      572.05     45.12 o 
   4   5   3      554.27      529.78     52.00 o 
   5   5   3      192.26      158.81     53.03 o 
   6   5   3      241.33      139.64     63.63 o 
  -5   6   3      166.62      128.97     58.60 o 
  -4   6   3       56.42      145.94     54.60 o 
  -3   6   3      142.51      247.11     47.15 o 
  -2   6   3      311.35      245.28     57.59 o 
  -1   6   3      175.96      123.28     65.66 o 
   0   6   3       80.73       87.45     60.20 o 
   1   6   3      176.61       41.62     54.61 o 
   2   6   3      302.24      221.67     57.20 o 
   3   6   3      156.39      124.26     78.76 o 
   4   6   3       56.93      105.30     50.04 o 
   5   6   3      176.71      273.09     76.01 o 
  -4   7   3      172.04      223.48     72.44 o 
  -3   7   3      141.21      217.84     62.86 o 
  -2   7   3       74.43       72.49     58.74 o 
  -1   7   3       22.73       -0.42     58.03 o 
   0   7   3       87.24       96.11     58.37 o 
   1   7   3       21.08       33.84     59.04 o 
   2   7   3       74.94      190.82     76.06 o 
   3   7   3      150.20      142.57     60.38 o 
   4   7   3      168.68      213.39    121.23 o 
  -2   8   3       70.49      142.12     67.13 o 
  -1   8   3      203.89      120.74     63.61 o 
   0   8   3      290.74      382.40     67.20 o 
   1   8   3      210.22      235.68     72.94 o 
   2   8   3       71.53       63.13     62.35 o 
   0   0   4     9626.50     9334.86     99.11 o 
   1   0   4     4288.80     4264.19     39.56 o 
   2   0   4     4425.84     4256.11     49.35 o 
   3   0   4      101.07       97.64     37.00 o 
   4   0   4      337.08      387.07     38.01 o 
   5   0   4      467.55      526.12     59.66 o 
   6   0   4       14.82       32.47     54.13 o 
   7   0   4       39.01       37.73     60.19 o 
  -7   1   4      140.56      102.76     62.03 o 
  -6   1   4      383.34      389.40     61.00 o 
  -5   1   4      634.96      650.06     61.67 o 
  -4   1   4      351.16      378.42     42.97 o 
  -3   1   4      720.49      718.25     37.87 o 
  -2   1   4     1236.11     1215.30     31.04 o 
  -1   1   4     2140.24     2110.36     35.54 o 
   0   1   4      719.85      725.19     32.72 o 
   1   1   4     2221.59     2181.77     38.91 o 
   2   1   4     1275.76     1293.33     44.10 o 
   3   1   4      724.13      794.24     44.70 o 
   4   1   4      330.68      325.17     31.13 o 
   5   1   4      648.65      730.19     67.24 o 
   6   1   4      387.77      385.67     59.64 o 
   7   1   4      146.10       90.64     61.28 o 
  -7   2   4       95.38       17.61     60.43 o 
  -6   2   4       20.37       10.70     55.71 o 
  -5   2   4      476.07      446.48     49.24 o 
  -4   2   4      236.90      257.14     44.67 o 
  -3   2   4     1494.31     1525.78     43.72 o 
  -2   2   4     1404.43     1369.26     37.25 o 
  -1   2   4     2197.31     2179.78     35.30 o 
   0   2   4     7650.52     7515.75     54.49 o 
   1   2   4     2146.43     2180.13     38.81 o 
   2   2   4     1444.61     1439.61     44.07 o 
   3   2   4     1424.52     1398.94     47.35 o 
   4   2   4      237.52      266.64     36.61 o 
   5   2   4      491.22      454.06     58.34 o 
   6   2   4       22.32      -56.11     56.11 o 
   7   2   4      102.29       71.37     84.36 o 
  -6   3   4       23.05       13.72     57.12 o 
  -5   3   4       48.91      -28.61     48.96 o 
  -4   3   4     1366.55     1419.74     57.00 o 
  -3   3   4      911.63      958.68     44.26 o 
  -2   3   4     1155.50     1148.65     36.83 o 
  -1   3   4      211.96      206.40     29.14 o 
   0   3   4      951.82      961.59     36.57 o 
   1   3   4      220.11      226.32     29.03 o 
   2   3   4     1166.40     1254.60     42.64 o 
   3   3   4      909.11      973.66     37.40 o 
   4   3   4     1352.99     1338.38     46.33 o 
   5   3   4       42.70       74.68     46.13 o 
   6   3   4       18.61       42.75     99.08 o 
  -6   4   4       35.39      -56.76     56.76 o 
  -5   4   4       70.71       15.61     48.84 o 
  -4   4   4      302.57      266.25     42.17 o 
  -3   4   4      352.84      406.75     43.26 o 
  -2   4   4      374.18      427.17     35.21 o 
  -1   4   4      376.71      416.05     37.49 o 
   0   4   4      316.41      313.86     36.76 o 
   1   4   4      359.56      347.94     38.80 o 
   2   4   4      351.79      314.02     36.59 o 
   3   4   4      386.95      399.22     42.31 o 
   4   4   4      314.60      292.17     50.17 o 
   5   4   4       63.07       38.02     49.98 o 
   6   4   4       37.58       40.89     58.88 o 
  -5   5   4      274.90      166.37     82.42 o 
  -4   5   4      561.03      509.11     50.00 o 
  -3   5   4      287.91      262.41     50.12 o 
  -2   5   4      588.13      615.69     60.05 o 
  -1   5   4      558.23      613.65     69.30 o 
   0   5   4     1759.60     1800.69     61.44 o 
   1   5   4      533.93      514.92     44.37 o 
   2   5   4      558.64      535.35     41.03 o 
   3   5   4      293.43      258.83     41.76 o 
   4   5   4      542.74      499.13     50.84 o 
   5   5   4      267.02      252.89     69.54 o 
  -5   6   4        0.88      -50.34     50.34 o 
  -4   6   4       50.32       34.94     75.00 o 
  -3   6   4       57.61       43.32     45.79 o 
  -2   6   4      465.37      530.28     50.75 o 
  -1   6   4      393.83      366.12     49.46 o 
   0   6   4     1167.75     1098.08     56.68 o 
   1   6   4      418.85      390.27     58.07 o 
   2   6   4      451.25      408.06     58.48 o 
   3   6   4       56.52       37.23     56.77 o 
   4   6   4       52.36       -9.63     48.62 o 
   5   6   4        0.77       24.38     70.40 o 
  -4   7   4       37.70       32.68     64.15 o 
  -3   7   4       88.52       32.17     66.36 o 
  -2   7   4       18.88      -12.97     59.00 o 
  -1   7   4       49.37       44.91     95.80 o 
   0   7   4       65.30       -4.76     58.26 o 
   1   7   4       55.15      104.27     70.39 o 
   2   7   4       15.59       57.09     58.64 o 
   3   7   4       90.05      112.52     61.26 o 
   4   7   4       36.07       15.71     89.91 o 
  -2   8   4      149.69      260.92     66.73 o 
  -1   8   4        1.27       22.55     79.32 o 
   0   8   4      465.51      451.06     68.08 o 
   1   8   4        0.78       96.69     62.67 o 
   2   8   4      143.73      186.83    110.45 o 
   1   0   5     2044.02     1961.43     37.25 o 
   2   0   5      432.04      436.84     24.89 o 
   3   0   5     3535.77     3694.01     54.53 o 
   4   0   5      428.94      468.57     40.86 o 
   5   0   5       58.84      103.26     56.88 o 
   6   0   5       32.21      -23.29     55.43 o 
   7   0   5       31.56      -16.41     61.32 o 
  -7   1   5       44.87      -13.04     86.04 o 
  -6   1   5      242.59      191.70     59.46 o 
  -5   1   5      332.31      328.33     46.31 o 
  -4   1   5      199.92      219.53     41.96 o 
  -3   1   5      569.55      623.15     31.35 o 
  -2   1   5     1117.67     1127.44     30.64 o 
  -1   1   5     3197.05     3193.65     35.61 o 
   0   1   5       47.05       87.78     30.05 o 
   1   1   5     3164.70     3083.66     47.34 o 
   2   1   5     1172.14     1181.12     37.05 o 
   3   1   5      560.08      630.89     32.73 o 
   4   1   5      224.53      240.53     32.37 o 
   5   1   5      355.03      400.15     59.76 o 
   6   1   5      221.56      314.27     59.17 o 
   7   1   5       42.56       96.88     61.77 o 
  -7   2   5       23.15       62.74     62.50 o 
  -6   2   5      320.72      414.17     76.59 o 
  -5   2   5       78.19       62.12     49.29 o 
  -4   2   5      439.40      454.09     47.10 o 
  -3   2   5     1673.79     1714.87     40.84 o 
  -2   2   5        4.15       45.86     26.09 o 
  -1   2   5     4802.07     4756.93     45.76 o 
   0   2   5     5866.20     5905.03     50.28 o 
   1   2   5     4790.91     4680.90     51.74 o 
   2   2   5        5.87       65.25     25.99 o 
   3   2   5     1654.67     1621.90     54.15 o 
   4   2   5      445.80      414.54     41.73 o 
   5   2   5       84.95       95.00     53.66 o 
   6   2   5      311.34      287.51     59.87 o 
   7   2   5       27.19       64.34     70.73 o 
  -6   3   5        1.14        5.42     56.38 o 
  -5   3   5      142.01      113.41     47.76 o 
  -4   3   5      136.08       88.04     47.73 o 
  -3   3   5       25.32       64.07     38.80 o 
  -2   3   5      681.95      692.65     31.99 o 
  -1   3   5     1473.08     1494.94     42.18 o 
   0   3   5     2504.93     2444.45     48.58 o 
   1   3   5     1474.44     1435.22     41.67 o 
   2   3   5      722.43      789.24     34.51 o 
   3   3   5       22.78       72.40     33.40 o 
   4   3   5      139.01      125.08     38.01 o 
   5   3   5      140.69      167.46     63.17 o 
   6   3   5        0.59       51.84     61.31 o 
  -6   4   5       74.03      104.31     57.53 o 
  -5   4   5      109.17      -19.66     61.58 o 
  -4   4   5       28.30       41.78     37.95 o 
  -3   4   5      671.59      702.17     45.74 o 
  -2   4   5      194.94      252.95     40.28 o 
  -1   4   5      289.94      297.04     30.47 o 
   0   4   5       22.07       22.14     34.89 o 
   1   4   5      277.18      356.20     47.60 o 
   2   4   5      219.44      260.29     36.38 o 
   3   4   5      651.03      638.10     41.05 o 
   4   4   5       31.45       16.22     41.23 o 
   5   4   5      108.14      130.39     73.76 o 
   6   4   5       75.65       85.85     85.57 o 
  -5   5   5       30.99      -17.93     65.19 o 
  -4   5   5      387.58      418.59     51.23 o 
  -3   5   5      627.32      633.39     56.32 o 
  -2   5   5      920.46      977.87     54.28 o 
  -1   5   5     1102.27     1119.25     39.10 o 
   0   5   5       42.70       22.57     45.64 o 
   1   5   5     1115.99     1138.14     53.44 o 
   2   5   5      912.43      865.76     43.99 o 
   3   5   5      604.46      594.85     42.63 o 
   4   5   5      377.97      407.40     50.22 o 
   5   5   5       31.44       67.77     51.93 o 
  -5   6   5      106.74       82.89     85.25 o 
  -4   6   5        7.80        8.08     68.63 o 
  -3   6   5      168.45      156.64     47.63 o 
  -2   6   5      268.52      280.61     49.06 o 
  -1   6   5       40.96       39.60     50.37 o 
   0   6   5      139.12      135.69     49.39 o 
   1   6   5       36.25      -28.78     53.26 o 
   2   6   5      250.47      317.43     57.85 o 
   3   6   5      185.94      156.14     49.51 o 
   4   6   5        4.51      -32.87     64.34 o 
   5   6   5      101.90      310.05     75.18 o 
  -4   7   5      177.11      129.12     88.41 o 
  -3   7   5       99.23        0.96     92.15 o 
  -2   7   5      423.36      480.38     63.60 o 
  -1   7   5       73.06      120.19     78.15 o 
   0   7   5        3.00       54.63     53.55 o 
   1   7   5       75.85      115.62     59.20 o 
   2   7   5      409.83      392.98     98.22 o 
   3   7   5       92.57      102.89     61.68 o 
   4   7   5      182.97      222.86     56.21 o 
  -2   8   5      205.09      178.76     87.43 o 
  -1   8   5      430.72      415.71     67.18 o 
   0   8   5      750.71      781.88     96.43 o 
   1   8   5      437.26      419.57     66.54 o 
   2   8   5      196.66      178.99     84.39 o 
   0   0   6      456.01      464.33     24.69 o 
   1   0   6     4428.04     4406.34     44.28 o 
   2   0   6        1.00       39.88     23.88 o 
   3   0   6       42.57       68.78     25.01 o 
   4   0   6      603.54      681.20     43.05 o 
   5   0   6        3.66       38.27     56.09 o 
   6   0   6      124.90       88.34     56.95 o 
   7   0   6        0.84      -50.88     61.67 o 
  -7   1   6       67.76      -21.49     62.57 o 
  -6   1   6      306.71      281.25     60.86 o 
  -5   1   6      248.15      225.92     45.73 o 
  -4   1   6      307.55      424.10     45.17 o 
  -3   1   6      149.71      174.86     29.23 o 
  -2   1   6     1638.32     1628.46     33.40 o 
  -1   1   6     1109.75     1122.33     30.27 o 
   0   1   6     1280.06     1251.74     37.52 o 
   1   1   6     1064.47     1189.50     38.55 o 
   2   1   6     1698.94     1696.33     42.27 o 
   3   1   6      134.13      171.45     31.38 o 
   4   1   6      323.74      367.94     33.40 o 
   5   1   6      243.03      306.07     58.31 o 
   6   1   6      297.09      341.99     63.22 o 
   7   1   6       72.10      -61.14     68.37 o 
  -7   2   6       41.61       12.88     60.58 o 
  -6   2   6       20.87       66.26     56.85 o 
  -5   2   6      112.51       50.35     46.40 o 
  -4   2   6      257.28      303.33     44.99 o 
  -3   2   6     1836.79     1892.71     42.76 o 
  -2   2   6      449.17      430.20     32.76 o 
  -1   2   6      144.85      163.54     25.30 o 
   0   2   6     5925.80     5656.90     49.66 o 
   1   2   6      132.22      151.92     24.73 o 
   2   2   6      459.32      441.64     28.84 o 
   3   2   6     1812.45     1822.99     52.11 o 
   4   2   6      236.23      252.30     31.66 o 
   5   2   6      117.76      131.08     59.84 o 
   6   2   6       16.91      -31.37     56.44 o 
   7   2   6       40.99       60.58     63.80 o 
  -6   3   6      140.32       89.60     57.55 o 
  -5   3   6      227.17      259.49     53.11 o 
  -4   3   6      800.84      856.02     53.55 o 
  -3   3   6     1010.24      965.86     41.57 o 
  -2   3   6       70.43       59.54     28.32 o 
  -1   3   6      380.78      355.70     32.19 o 
   0   3   6       84.47       59.33     24.14 o 
   1   3   6      380.02      448.17     31.18 o 
   2   3   6       82.17       60.77     29.81 o 
   3   3   6      994.34     1026.83     49.45 o 
   4   3   6      828.73      782.62     41.95 o 
   5   3   6      214.99      310.40     58.73 o 
   6   3   6      135.43       69.70     60.26 o 
  -6   4   6      166.19       92.50     75.63 o 
  -5   4   6        1.51      -10.57     61.52 o 
  -4   4   6      130.42       98.37     40.98 o 
  -3   4   6      390.87      472.81     44.46 o 
  -2   4   6      465.97      502.50     33.92 o 
  -1   4   6     1471.66     1405.94     41.07 o 
   0   4   6      630.58      645.70     41.37 o 
   1   4   6     1466.38     1515.26     53.46 o 
   2   4   6      485.42      490.91     39.81 o 
   3   4   6      406.89      491.73     42.34 o 
   4   4   6      139.68       71.34     55.66 o 
   5   4   6        1.16       -2.11     49.32 o 
   6   4   6      172.14      197.26     77.48 o 
  -5   5   6      340.98      317.24     65.64 o 
  -4   5   6      311.01      247.76     54.65 o 
  -3   5   6       84.61       98.52     50.45 o 
  -2   5   6      411.84      454.97     44.76 o 
  -1   5   6      778.43      865.26     38.86 o 
   0   5   6      385.77      416.93     47.97 o 
   1   5   6      785.20      753.57     50.96 o 
   2   5   6      394.72      373.91     43.63 o 
   3   5   6       82.47       66.22     37.60 o 
   4   5   6      318.51      297.65     52.96 o 
   5   5   6      347.36      413.29     75.45 o 
  -5   6   6       28.41        1.83     80.71 o 
  -4   6   6        4.89       41.11     55.59 o 
  -3   6   6       86.96      155.48     61.50 o 
  -2   6   6       61.91       71.30     50.94 o 
  -1   6   6     1344.44     1397.30    129.04 o 
   0   6   6       19.41      -12.99     45.56 o 
   1   6   6     1364.08     1271.37     59.47 o 
   2   6   6       68.87       38.58     47.37 o 
   3   6   6       92.66       47.52     48.37 o 
   4   6   6        4.15      -44.31     78.10 o 
   5   6   6       28.74      152.68    102.34 o 
  -4   7   6       11.39       18.31     76.58 o 
  -3   7   6       80.16      139.36     62.01 o 
  -2   7   6      282.54      268.61     59.53 o 
  -1   7   6      150.65      170.84     59.97 o 
   0   7   6        0.92       40.77     56.93 o 
   1   7   6      165.16      140.55     59.11 o 
   2   7   6      278.16      241.50     61.26 o 
   3   7   6       73.43      100.39     60.37 o 
   4   7   6       12.12      -52.68    105.93 o 
  -2   8   6       69.65       83.14     66.59 o 
  -1   8   6      220.99      225.56     66.50 o 
   0   8   6      113.89      140.06     65.44 o 
   1   8   6      218.91      196.98     99.46 o 
   2   8   6       72.06      160.98     67.58 o 
   1   0   7      435.12      485.49     25.76 o 
   2   0   7     4021.54     4128.99     47.63 o 
   3   0   7      971.20     1024.06     35.25 o 
   4   0   7     1330.15     1320.62     52.66 o 
   5   0   7     1166.55     1255.11     54.15 o 
   6   0   7      115.78      152.44     57.87 o 
   7   0   7       84.96       81.32     63.26 o 
  -7   1   7      185.90      120.82     63.84 o 
  -6   1   7      248.93      211.42     60.42 o 
  -5   1   7      366.94      435.98     48.07 o 
  -4   1   7        2.48        0.83     33.12 o 
  -3   1   7       25.61       39.86     29.01 o 
  -2   1   7     1681.41     1702.17     35.81 o 
  -1   1   7     3179.29     3180.15     35.87 o 
   0   1   7     2871.32     2935.67     34.66 o 
   1   1   7     3144.35     3113.76     48.84 o 
   2   1   7     1702.06     1662.90     44.16 o 
   3   1   7       16.62       40.46     27.86 o 
   4   1   7        0.73        1.98     39.23 o 
   5   1   7      389.25      336.66     58.61 o 
   6   1   7      244.57      276.96     61.78 o 
   7   1   7      181.11       92.11     63.19 o 
  -7   2   7      153.12      129.77     63.00 o 
  -6   2   7      176.15      145.70     80.26 o 
  -5   2   7      607.47      595.86     51.77 o 
  -4   2   7      424.21      381.96     47.76 o 
  -3   2   7      534.39      578.48     32.13 o 
  -2   2   7     1237.04     1292.88     36.05 o 
  -1   2   7     1331.79     1334.68     43.29 o 
   0   2   7      222.50      223.93     24.69 o 
   1   2   7     1279.18     1249.12     31.88 o 
   2   2   7     1282.89     1348.94     47.72 o 
   3   2   7      508.24      520.58     40.00 o 
   4   2   7      428.27      440.33     37.09 o 
   5   2   7      622.29      623.35     62.75 o 
   6   2   7      182.26      122.89     60.22 o 
   7   2   7      158.99      163.35     67.23 o 
  -6   3   7       82.78      126.84     58.75 o 
  -5   3   7      113.91       79.77     58.11 o 
  -4   3   7      405.57      416.58     49.67 o 
  -3   3   7     1051.93     1064.17     47.16 o 
  -2   3   7      188.90      222.65     30.71 o 
  -1   3   7      167.33      203.17     37.87 o 
   0   3   7     6318.26     6168.28     56.89 o 
   1   3   7      165.67      182.29     27.03 o 
   2   3   7      199.85      219.19     32.09 o 
   3   3   7     1042.21     1056.60     55.60 o 
   4   3   7      402.53      431.54     40.61 o 
   5   3   7      116.74      171.47     48.27 o 
   6   3   7       83.80       61.63     60.48 o 
  -6   4   7        4.48       -9.00     57.14 o 
  -5   4   7      304.01      195.54     52.56 o 
  -4   4   7        6.52      -13.92     41.12 o 
  -3   4   7      648.87      742.09     49.72 o 
  -2   4   7       57.99      109.46     31.77 o 
  -1   4   7      282.21      312.40     33.66 o 
   0   4   7      185.25      204.98     38.82 o 
   1   4   7      301.35      248.78     41.21 o 
   2   4   7       64.75      130.71     37.16 o 
   3   4   7      656.04      652.18     44.75 o 
   4   4   7        4.59       14.12     41.06 o 
   5   4   7      314.86      486.85    106.50 o 
   6   4   7        6.08      -58.68     58.68 o 
  -5   5   7      195.31      228.08     67.96 o 
  -4   5   7      155.92       60.98     58.44 o 
  -3   5   7      655.95      566.86     55.81 o 
  -2   5   7      205.65      193.36     43.34 o 
  -1   5   7      869.24      882.20     57.22 o 
   0   5   7      297.06      306.22     46.93 o 
   1   5   7      872.77      869.11     52.50 o 
   2   5   7      189.51      155.42     47.76 o 
   3   5   7      663.03      627.49     42.19 o 
   4   5   7      160.38      172.46     66.04 o 
   5   5   7      193.18      204.53     77.35 o 
  -5   6   7      205.52      103.64     89.73 o 
  -4   6   7       84.86       76.20     50.32 o 
  -3   6   7      143.57      121.62     66.66 o 
  -2   6   7      580.43      582.38     58.25 o 
  -1   6   7       29.43       25.76     45.19 o 
   0   6   7        3.18      -35.58     46.26 o 
   1   6   7       31.34       21.02     46.44 o 
   2   6   7      596.70      549.66     47.48 o 
   3   6   7      157.08      135.60     40.86 o 
   4   6   7       79.25       14.15     95.95 o 
   5   6   7      197.31      415.41    188.23 o 
  -3   7   7      212.17      240.66     76.84 o 
  -2   7   7       95.60      178.37     61.72 o 
  -1   7   7       50.04       46.73     78.94 o 
   0   7   7       24.35       12.18     56.59 o 
   1   7   7       51.43      113.76     59.33 o 
   2   7   7       86.79       60.67     77.83 o 
   3   7   7      229.24      279.94     69.96 o 
  -2   8   7       31.23       11.06     83.97 o 
  -1   8   7      233.74      227.88     66.81 o 
   0   8   7        1.48      -62.67     62.67 o 
   1   8   7      221.05      254.74     67.01 o 
   2   8   7       32.61       15.03    136.44 o 
   0   0   8      128.86      110.53     25.30 o 
   1   0   8     8994.71     8913.30     63.57 o 
   2   0   8     1143.55     1230.65     37.39 o 
   3   0   8       80.95       39.75     28.70 o 
   4   0   8      141.60      218.77     41.12 o 
   5   0   8        2.60       -0.42     42.72 o 
   6   0   8      285.83      279.03     59.82 o 
   7   0   8      328.85      237.20     90.07 o 
  -7   1   8       88.49       58.06     65.28 o 
  -6   1   8      183.21      150.19     60.74 o 
  -5   1   8      113.69      127.81     45.79 o 
  -4   1   8       29.79       21.73     34.63 o 
  -3   1   8      382.81      479.65     33.60 o 
  -2   1   8     1725.67     1736.78     36.20 o 
  -1   1   8     3489.60     3482.83     38.77 o 
   0   1   8      845.77      811.13     33.36 o 
   1   1   8     3408.39     3489.40     46.90 o 
   2   1   8     1766.93     1792.78     47.87 o 
   3   1   8      404.20      498.36     33.36 o 
   4   1   8       32.44       69.22     29.68 o 
   5   1   8      123.25      118.93     42.88 o 
   6   1   8      188.47      236.78     61.52 o 
   7   1   8       95.50       95.53     63.63 o 
  -6   2   8       80.38       53.24     57.57 o 
  -5   2   8      253.15      256.48     64.88 o 
  -4   2   8     1231.68     1307.34     48.98 o 
  -3   2   8      405.35      413.28     32.30 o 
  -2   2   8      968.91     1021.66     31.82 o 
  -1   2   8      436.10      443.44     30.50 o 
   0   2   8     1743.21     1676.24     37.78 o 
   1   2   8      413.62      456.29     38.69 o 
   2   2   8     1010.93     1049.74     42.71 o 
   3   2   8      387.33      388.90     39.66 o 
   4   2   8     1207.91     1237.04     47.96 o 
   5   2   8      240.86      311.66     67.50 o 
   6   2   8       68.94      142.98     60.94 o 
  -6   3   8       80.96       38.78     58.99 o 
  -5   3   8     1000.02      968.70     57.29 o 
  -4   3   8      491.68      503.31     44.34 o 
  -3   3   8     1393.12     1381.31     43.15 o 
  -2   3   8       89.36       82.61     30.74 o 
  -1   3   8      266.42      283.21     31.13 o 
   0   3   8        4.66       -4.83     29.18 o 
   1   3   8      250.12      275.57     37.43 o 
   2   3   8       97.45       54.71     31.87 o 
   3   3   8     1384.57     1453.27     55.91 o 
   4   3   8      469.72      480.34     44.63 o 
   5   3   8     1006.46     1179.29    105.22 o 
   6   3   8       83.38       56.73     60.43 o 
  -6   4   8      336.73      466.04     63.63 o 
  -5   4   8       59.45       -1.48     48.28 o 
  -4   4   8       92.42       75.43     39.80 o 
  -3   4   8       15.19       59.43     39.24 o 
  -2   4   8      262.71      323.07     42.85 o 
  -1   4   8      121.55      143.28     33.38 o 
   0   4   8      642.08      662.16     57.61 o 
   1   4   8      112.70      136.08     40.39 o 
   2   4   8      280.20      266.73     39.49 o 
   3   4   8       18.57       45.39     58.45 o 
   4   4   8      103.74       72.21     59.83 o 
   5   4   8       59.05      112.29     64.43 o 
   6   4   8      330.65      396.67     65.90 o 
  -5   5   8       67.79      -68.46     68.46 o 
  -4   5   8       96.23      101.27     46.22 o 
  -3   5   8      967.59      960.69     58.42 o 
  -2   5   8      227.99      293.36     41.23 o 
  -1   5   8      408.84      401.46     34.82 o 
   0   5   8       29.48       23.10     48.48 o 
   1   5   8      395.80      370.30     61.59 o 
   2   5   8      206.52      216.02     47.67 o 
   3   5   8      951.29      880.49     46.83 o 
   4   5   8       93.18      -29.34     49.95 o 
   5   5   8       64.67      181.62     74.22 o 
  -4   6   8       85.28       38.92     77.10 o 
  -3   6   8      138.44       94.38     83.81 o 
  -2   6   8      184.51      170.39     47.88 o 
  -1   6   8      248.50      320.12     69.35 o 
   0   6   8       25.47       17.31     46.27 o 
   1   6   8      244.09      279.57     49.16 o 
   2   6   8      175.25       74.30     47.23 o 
   3   6   8      147.59       57.31     46.42 o 
   4   6   8       86.72      -38.37     72.40 o 
  -3   7   8      103.93      103.01     94.22 o 
  -2   7   8       70.13       93.81     72.99 o 
  -1   7   8      112.29      145.31     64.16 o 
   0   7   8      466.45      494.51     94.08 o 
   1   7   8      120.08       57.48     52.16 o 
   2   7   8       81.73       63.61     74.39 o 
   3   7   8      110.63        7.44     91.92 o 
  -1   8   8      136.25      106.07     86.18 o 
   0   8   8        1.28       -9.57     85.50 o 
   1   8   8      131.73      146.72     62.71 o 
   1   0   9     1230.39     1275.42     32.78 o 
   2   0   9       44.25       21.06     26.82 o 
   3   0   9       11.22      -33.16     34.18 o 
   4   0   9     3264.72     3371.91     80.32 o 
   5   0   9      293.23      358.50     48.06 o 
   6   0   9      243.08      279.54     61.52 o 
   7   0   9       27.13       12.26     65.37 o 
  -7   1   9        0.06      -63.12     63.12 o 
  -6   1   9       45.84       22.25     59.11 o 
  -5   1   9      471.26      525.00     50.03 o 
  -4   1   9       43.99       84.09     36.45 o 
  -3   1   9      293.82      307.29     33.38 o 
  -2   1   9      973.90     1015.80     31.85 o 
  -1   1   9     1216.65     1266.70     28.99 o 
   0   1   9     1588.87     1559.66     42.96 o 
   1   1   9     1179.81     1237.45     42.84 o 
   2   1   9      992.40     1006.65     39.20 o 
   3   1   9      326.64      386.83     41.42 o 
   4   1   9       48.83       29.45     34.96 o 
   5   1   9      443.71      419.60     46.09 o 
   6   1   9       42.37       84.59     66.03 o 
   7   1   9        0.06      -45.65     64.02 o 
  -6   2   9       71.83      -27.90     57.29 o 
  -5   2   9      176.11      101.07     47.96 o 
  -4   2   9       82.01       72.44     40.15 o 
  -3   2   9      108.57      131.86     30.75 o 
  -2   2   9      947.13      942.97     38.99 o 
  -1   2   9     1401.21     1356.47     39.30 o 
   0   2   9       76.19       81.15     23.60 o 
   1   2   9     1343.76     1339.51     35.79 o 
   2   2   9      953.43      906.61     42.47 o 
   3   2   9      101.33      118.48     37.98 o 
   4   2   9       84.31       76.52     37.81 o 
   5   2   9      177.18      181.88     45.79 o 
   6   2   9       75.70      101.30     60.71 o 
  -6   3   9      154.87      176.88     67.59 o 
  -5   3   9       32.88      -15.86     65.42 o 
  -4   3   9      217.48      194.09     42.69 o 
  -3   3   9      809.56      838.11     39.11 o 
  -2   3   9     1115.01     1154.08     40.18 o 
  -1   3   9     1209.27     1162.13     40.21 o 
   0   3   9     4308.90     4266.39     52.24 o 
   1   3   9     1178.06     1214.97     38.02 o 
   2   3   9     1127.61     1175.22     40.83 o 
   3   3   9      807.54      814.72     50.43 o 
   4   3   9      214.68      233.76     42.49 o 
   5   3   9       33.18        7.76     45.67 o 
   6   3   9      149.18      188.10     62.43 o 
  -6   4   9        2.52      -27.62     58.62 o 
  -5   4   9      179.37      198.75     54.63 o 
  -4   4   9       25.36       26.91     39.17 o 
  -3   4   9      384.51      383.13     41.78 o 
  -2   4   9      121.23      138.53     41.25 o 
  -1   4   9      644.82      643.34     45.34 o 
   0   4   9      416.13      447.61     33.05 o 
   1   4   9      673.70      760.01     45.49 o 
   2   4   9      113.15       60.38     33.17 o 
   3   4   9      389.06      444.79     42.41 o 
   4   4   9       21.06       14.49     45.78 o 
   5   4   9      180.03      274.40     80.83 o 
   6   4   9        2.01      -60.43     60.43 o 
  -5   5   9       87.07        2.86     77.65 o 
  -4   5   9      206.11      136.43     47.66 o 
  -3   5   9      533.07      618.08     72.55 o 
  -2   5   9       11.25      -23.55     38.01 o 
  -1   5   9      303.94      311.92     36.08 o 
   0   5   9      941.34      859.43     53.02 o 
   1   5   9      309.32      327.23     48.78 o 
   2   5   9        9.12       27.13     46.45 o 
   3   5   9      521.40      481.85     44.19 o 
   4   5   9      199.78      187.21     58.67 o 
   5   5   9       88.27      104.46     53.50 o 
  -4   6   9      383.03      386.56     75.05 o 
  -3   6   9       63.58      -26.05     60.66 o 
  -2   6   9       30.67        2.31     48.24 o 
  -1   6   9      237.16      257.25     49.43 o 
   0   6   9      380.26      441.75     49.86 o 
   1   6   9      240.48      133.51     48.84 o 
   2   6   9       27.41      -46.40     46.40 o 
   3   6   9       65.14       56.50     45.29 o 
   4   6   9      392.26      298.51     72.18 o 
  -3   7   9      402.24      414.53     95.00 o 
  -2   7   9       27.64      133.25     57.30 o 
  -1   7   9       65.60      -22.22     97.93 o 
   0   7   9        5.62      -35.83     77.79 o 
   1   7   9       59.46        6.33     69.85 o 
   2   7   9       27.00      -52.05     52.05 o 
   3   7   9      389.34      385.06    132.80 o 
  -1   8   9      283.32      276.27     67.42 o 
   0   8   9       29.24       -0.69     68.98 o 
   1   8   9      287.49      321.45     65.76 o 
   0   0  10     2094.24     2020.80     59.75 o 
   1   0  10     8628.14     8527.55     99.60 o 
   2   0  10      126.55       97.48     32.48 o 
   3   0  10      505.50      544.01     34.94 o 
   4   0  10      102.34      150.02     36.42 o 
   5   0  10       54.08       53.95     44.76 o 
   6   0  10       25.55      -57.80     57.80 o 
   7   0  10      652.32      694.35     72.19 o 
  -7   1  10        5.36        8.28    133.37 o 
  -6   1  10      108.31       79.68     61.32 o 
  -5   1  10       33.20       -1.99     45.61 o 
  -4   1  10      101.09       55.14     44.67 o 
  -3   1  10       41.09       77.51     33.46 o 
  -2   1  10      429.60      425.99     26.95 o 
  -1   1  10     1716.41     1714.23     33.85 o 
   0   1  10        2.27       -5.84     27.91 o 
   1   1  10     1703.14     1741.33     48.18 o 
   2   1  10      442.05      514.92     44.98 o 
   3   1  10       36.75       80.70     32.66 o 
   4   1  10      103.59       72.98     35.24 o 
   5   1  10       39.89       -2.84     43.55 o 
   6   1  10      118.93      147.07     62.31 o 
   7   1  10        5.51     -124.15    127.82 o 
  -6   2  10       36.30       45.95     82.21 o 
  -5   2  10      138.38      126.53     49.04 o 
  -4   2  10      482.29      459.33     44.38 o 
  -3   2  10      285.22      287.23     33.19 o 
  -2   2  10       20.50       49.26     26.85 o 
  -1   2  10     1152.56     1207.38     38.36 o 
   0   2  10     1774.43     1800.53     37.29 o 
   1   2  10     1188.85     1187.34     43.77 o 
   2   2  10       13.42        9.58     36.56 o 
   3   2  10      284.53      314.32     42.24 o 
   4   2  10      476.00      502.09     42.94 o 
   5   2  10      141.49      157.29     45.48 o 
   6   2  10       40.05      -50.46     60.54 o 
  -6   3  10       60.50        3.05     59.03 o 
  -5   3  10      944.15     1067.15     58.15 o 
  -4   3  10       47.14       29.65     39.98 o 
  -3   3  10     1071.25     1108.50     40.85 o 
  -2   3  10      729.09      738.57     42.42 o 
  -1   3  10      298.25      314.21     32.16 o 
   0   3  10      202.67      227.65     30.33 o 
   1   3  10      280.66      367.58     32.24 o 
   2   3  10      738.94      718.51     38.17 o 
   3   3  10     1082.36     1097.68     53.76 o 
   4   3  10       45.24       15.34     40.14 o 
   5   3  10      963.91     1016.82     62.73 o 
   6   3  10       58.30       18.35     58.87 o 
  -6   4  10      193.60      146.56     68.03 o 
  -5   4  10       31.47      -48.35     48.35 o 
  -4   4  10       38.11        4.85     35.67 o 
  -3   4  10      199.39      204.75     49.47 o 
  -2   4  10      223.68      178.09     48.53 o 
  -1   4  10      225.58      251.45     39.94 o 
   0   4  10      863.55      927.81     38.19 o 
   1   4  10      241.14      313.97     36.30 o 
   2   4  10      238.94      297.90     37.82 o 
   3   4  10      192.86      228.08     50.75 o 
   4   4  10       47.85       10.15     49.05 o 
   5   4  10       33.64      107.93     54.30 o 
   6   4  10      187.78      155.24     64.83 o 
  -5   5  10       63.21      -90.43     90.43 o 
  -4   5  10      225.68      216.98     47.84 o 
  -3   5  10      268.23      200.59     47.09 o 
  -2   5  10      577.73      648.54     44.63 o 
  -1   5  10      137.95       91.54     36.20 o 
   0   5  10      813.61      873.74     53.82 o 
   1   5  10      134.33      102.27     47.27 o 
   2   5  10      561.50      558.09     54.63 o 
   3   5  10      275.03      231.78     42.08 o 
   4   5  10      229.76      170.47     83.02 o 
   5   5  10       60.69      100.28     97.96 o 
  -4   6  10       35.21      -97.71     97.71 o 
  -3   6  10      314.07      319.66     63.36 o 
  -2   6  10      116.70      127.07     63.54 o 
  -1   6  10      510.46      523.64     51.41 o 
   0   6  10      154.22      179.98     48.61 o 
   1   6  10      521.00      565.08     74.35 o 
   2   6  10      114.56       64.88     47.61 o 
   3   6  10      308.90      185.95     68.87 o 
   4   6  10       33.12      -11.02     59.84 o 
  -3   7  10       79.11       60.47     96.82 o 
  -2   7  10      396.90      276.99     71.67 o 
  -1   7  10      240.74      201.42     60.09 o 
   0   7  10      588.17      487.82     62.89 o 
   1   7  10      243.84      233.49     59.22 o 
   2   7  10      385.68      396.18     57.20 o 
   3   7  10       73.87       47.64     99.43 o 
  -1   8  10      228.59      270.35     67.91 o 
   0   8  10      217.93      193.09     72.66 o 
   1   8  10      236.54      255.82     65.94 o 
   1   0  11      185.72      200.33     25.43 o 
   2   0  11      306.02      363.93     31.11 o 
   3   0  11       44.99       52.13     32.84 o 
   4   0  11     3721.66     3709.04     63.98 o 
   5   0  11      403.90      406.51     49.52 o 
   6   0  11      552.88      546.79     65.65 o 
  -6   1  11        2.23       25.62     59.97 o 
  -5   1  11      362.08      364.79     49.84 o 
  -4   1  11       67.94       63.00     38.40 o 
  -3   1  11      537.05      521.72     37.94 o 
  -2   1  11      217.41      246.53     26.82 o 
  -1   1  11     1620.68     1660.42     30.34 o 
   0   1  11     1671.38     1637.42     45.69 o 
   1   1  11     1625.26     1705.17     48.09 o 
   2   1  11      215.75      266.66     35.40 o 
   3   1  11      574.54      634.55     38.94 o 
   4   1  11       66.90       76.25     37.38 o 
   5   1  11      330.29      374.76     86.64 o 
   6   1  11        2.11        2.01     60.43 o 
  -6   2  11      327.13      258.63     62.17 o 
  -5   2  11       25.92       29.20     46.68 o 
  -4   2  11       30.93       58.79     41.23 o 
  -3   2  11      226.19      223.63     33.50 o 
  -2   2  11     1349.83     1368.05     39.10 o 
  -1   2  11      331.72      339.15     30.12 o 
   0   2  11     2295.20     2382.60     54.18 o 
   1   2  11      300.64      314.08     36.61 o 
   2   2  11     1359.33     1393.83     50.72 o 
   3   2  11      211.26      205.86     42.93 o 
   4   2  11       39.39       47.19     56.26 o 
   5   2  11       24.38       58.98     61.49 o 
   6   2  11      326.77      232.52     64.51 o 
  -6   3  11      194.92      257.48     62.28 o 
  -5   3  11       58.46      -10.00     49.79 o 
  -4   3  11       44.23       19.70     39.22 o 
  -3   3  11       63.96       76.70     35.56 o 
  -2   3  11     2072.80     2076.54     58.80 o 
  -1   3  11      331.36      354.83     36.62 o 
   0   3  11     2336.99     2303.46     47.38 o 
   1   3  11      330.82      332.55     31.45 o 
   2   3  11     2058.06     2032.04     57.47 o 
   3   3  11       63.64       22.90     46.71 o 
   4   3  11       44.34       40.11     40.41 o 
   5   3  11       59.75       58.63     46.67 o 
   6   3  11      193.33      201.08     62.76 o 
  -6   4  11        1.78      -44.27     59.35 o 
  -5   4  11       40.41      -47.68     47.68 o 
  -4   4  11       68.32       65.96     38.84 o 
  -3   4  11       15.73        7.45     35.34 o 
  -2   4  11      814.20      814.63     46.42 o 
  -1   4  11      527.28      561.47     40.41 o 
   0   4  11      484.18      518.73     64.97 o 
   1   4  11      557.93      626.82     39.26 o 
   2   4  11      798.98      825.08     42.33 o 
   3   4  11       13.44        5.72     47.97 o 
   4   4  11       61.22       11.58     64.44 o 
   5   4  11       41.86       43.63     50.17 o 
   6   4  11        2.14      -56.55     62.93 o 
  -5   5  11      232.54      122.26     68.15 o 
  -4   5  11       27.63      -23.91     45.75 o 
  -3   5  11       97.42       93.79     47.44 o 
  -2   5  11      538.11      552.85     44.00 o 
  -1   5  11      357.34      378.55     49.65 o 
   0   5  11      924.84      925.81     54.79 o 
   1   5  11      365.07      384.65     49.88 o 
   2   5  11      532.86      551.23     68.65 o 
   3   5  11       92.74       66.94     40.31 o 
   4   5  11       28.45       29.73     67.12 o 
   5   5  11      233.95      351.49     76.82 o 
  -4   6  11      329.00      262.71     83.94 o 
  -3   6  11       80.02       -4.23     49.26 o 
  -2   6  11      635.87      660.20     55.00 o 
  -1   6  11       11.66        9.41     47.00 o 
   0   6  11       34.80        5.16     46.82 o 
   1   6  11       12.68      -17.55     47.83 o 
   2   6  11      636.12      550.77     68.36 o 
   3   6  11       81.66      -50.80     50.80 o 
   4   6  11      345.37      321.58    107.01 o 
  -3   7  11       15.60      -12.59     85.43 o 
  -2   7  11       79.00       16.40     52.75 o 
  -1   7  11      268.18      277.66     61.02 o 
   0   7  11       99.27       84.11     58.08 o 
   1   7  11      270.64      323.70     61.97 o 
   2   7  11       79.20       74.65     65.39 o 
   3   7  11       21.98      -51.76     51.76 o 
   0   8  11      254.13      212.19     99.31 o 
   0   0  12      536.62      629.14     33.89 o 
   1   0  12     1785.85     1655.80     48.54 o 
   2   0  12      513.02      529.38     33.00 o 
   3   0  12      231.27      295.83     36.79 o 
   4   0  12      123.72       99.02     39.10 o 
   5   0  12       15.34      -10.22     46.17 o 
   6   0  12       77.56       27.46     81.54 o 
  -6   1  12       94.61       98.92     59.88 o 
  -5   1  12       11.27      -46.00     46.00 o 
  -4   1  12        4.75      -36.88     39.55 o 
  -3   1  12      258.76      372.90     38.69 o 
  -2   1  12      254.88      256.08     27.34 o 
  -1   1  12      248.67      236.42     29.04 o 
   0   1  12      440.84      439.21     33.89 o 
   1   1  12      249.22      235.34     35.20 o 
   2   1  12      247.02      252.15     36.99 o 
   3   1  12      252.08      263.14     37.59 o 
   4   1  12        5.05       68.53     38.83 o 
   5   1  12        9.50       72.20     45.46 o 
   6   1  12      103.78       90.52     61.60 o 
  -6   2  12      208.09      164.34     61.10 o 
  -5   2  12      304.99      270.18     54.47 o 
  -4   2  12      329.13      325.01     42.36 o 
  -3   2  12      192.54      231.92     33.85 o 
  -2   2  12      596.33      652.82     34.96 o 
  -1   2  12     2077.99     2165.87     47.40 o 
   0   2  12     1100.38     1115.69     44.58 o 
   1   2  12     2100.65     2082.44     55.33 o 
   2   2  12      581.51      583.05     45.58 o 
   3   2  12      183.73      201.95     43.70 o 
   4   2  12      341.47      338.89     42.07 o 
   5   2  12      302.91      365.66     50.74 o 
   6   2  12      210.23      236.91     62.73 o 
  -6   3  12       96.97      -59.30     59.30 o 
  -5   3  12      630.94      656.02     56.25 o 
  -4   3  12        3.27       24.76     39.52 o 
  -3   3  12      941.63      969.58     41.98 o 
  -2   3  12      100.34       79.00     33.02 o 
  -1   3  12      267.88      289.09     37.84 o 
   0   3  12        0.29       10.64     30.82 o 
   1   3  12      254.39      333.46     32.47 o 
   2   3  12       99.29      118.73     45.90 o 
   3   3  12      931.73      955.96     55.88 o 
   4   3  12        3.04       28.86     40.75 o 
   5   3  12      618.82      682.75     54.88 o 
   6   3  12       97.07       90.39     62.57 o 
  -5   4  12       27.50      -10.52     49.16 o 
  -4   4  12      154.56      168.20     37.60 o 
  -3   4  12      152.41      165.95     40.78 o 
  -2   4  12      974.96     1010.53     48.71 o 
  -1   4  12       97.80      118.82     41.60 o 
   0   4  12       33.76       33.69     35.23 o 
   1   4  12      108.04      122.44     36.89 o 
   2   4  12      980.37     1039.62     44.09 o 
   3   4  12      157.76      111.90     48.86 o 
   4   4  12      161.05      176.66     50.08 o 
   5   4  12       28.56      100.59     53.61 o 
  -5   5  12      188.94      250.11    158.98 o 
  -4   5  12       14.37      -42.57     42.57 o 
  -3   5  12      500.56      457.64     45.89 o 
  -2   5  12       75.11       80.27     39.88 o 
  -1   5  12      563.46      621.60     51.82 o 
   0   5  12     1812.07     1842.79     63.00 o 
   1   5  12      566.34      616.84     50.45 o 
   2   5  12       82.51       78.57     44.25 o 
   3   5  12      477.35      434.37     51.58 o 
   4   5  12       15.48      -58.80     74.03 o 
   5   5  12      179.85      155.00     54.95 o 
  -4   6  12       23.90       -7.91     91.57 o 
  -3   6  12      137.51      120.01     51.43 o 
  -2   6  12       50.87       55.94     50.50 o 
  -1   6  12       94.01       88.16     48.82 o 
   0   6  12       42.77       44.72     47.12 o 
   1   6  12       73.83       61.39     49.33 o 
   2   6  12       51.22       48.18     52.61 o 
   3   6  12      145.29       77.72     53.66 o 
   4   6  12       25.13      -99.10    102.42 o 
  -3   7  12       29.03      100.69     84.17 o 
  -2   7  12      280.18      291.76     64.58 o 
  -1   7  12       13.98      -48.03     51.28 o 
   0   7  12      228.01      228.99     69.36 o 
   1   7  12       13.90        3.41     76.59 o 
   2   7  12      284.31      388.43    117.03 o 
   3   7  12       31.89      -27.77     85.86 o 
   1   0  13      164.42      150.70     25.59 o 
   2   0  13       86.27       64.38     30.81 o 
   3   0  13       65.34      104.25     35.87 o 
   4   0  13     1980.85     2004.74     58.44 o 
   5   0  13       12.79      -32.13     45.67 o 
   6   0  13      133.59       30.84     59.30 o 
  -6   1  13       22.05      -60.93     60.93 o 
  -5   1  13      110.89        5.26     58.93 o 
  -4   1  13      132.47      161.69     42.87 o 
  -3   1  13      365.28      362.77     39.46 o 
  -2   1  13      373.91      349.80     29.57 o 
  -1   1  13      341.09      337.80     28.47 o 
   0   1  13     4455.45     4332.22     60.15 o 
   1   1  13      359.32      462.93     37.38 o 
   2   1  13      387.65      360.22     39.71 o 
   3   1  13      347.33      402.14     41.07 o 
   4   1  13      136.39      176.38     39.99 o 
   5   1  13       93.11      190.83     49.40 o 
   6   1  13       20.74      -16.69     60.98 o 
  -6   2  13      126.16      207.51     60.98 o 
  -5   2  13      129.72      203.29     50.73 o 
  -4   2  13       10.07      -32.11     39.67 o 
  -3   2  13       31.17       27.78     34.67 o 
  -2   2  13     1039.56     1043.57     36.68 o 
  -1   2  13      789.48      827.02     35.08 o 
   0   2  13       38.82      102.49     37.28 o 
   1   2  13      836.09      825.34     44.87 o 
   2   2  13     1026.20     1021.38     49.66 o 
   3   2  13       35.29       47.83     43.98 o 
   4   2  13        6.43       57.18     38.83 o 
   5   2  13      133.48      168.53     49.76 o 
   6   2  13      126.95       18.20     78.05 o 
  -6   3  13      121.50       25.36     60.76 o 
  -5   3  13       33.60        6.10     49.53 o 
  -4   3  13      744.91      713.25     46.33 o 
  -3   3  13      205.78      170.84     36.72 o 
  -2   3  13      676.40      670.33     37.55 o 
  -1   3  13      707.20      708.24     39.29 o 
   0   3  13      831.75      807.09     37.11 o 
   1   3  13      722.29      807.81     35.66 o 
   2   3  13      676.67      744.90     50.96 o 
   3   3  13      204.90      247.22     53.03 o 
   4   3  13      748.75      751.02     47.88 o 
   5   3  13       34.31        8.13     48.67 o 
   6   3  13      124.67       89.47     60.86 o 
  -5   4  13       35.25      -49.76     49.76 o 
  -4   4  13       35.97        7.38     37.17 o 
  -3   4  13       52.95       32.63     41.57 o 
  -2   4  13      121.27      121.65     42.82 o 
  -1   4  13      300.72      274.54     39.92 o 
   0   4  13        0.71       45.83     37.26 o 
   1   4  13      264.57      287.11     38.55 o 
   2   4  13      128.42      160.09     38.35 o 
   3   4  13       45.14      117.29     42.04 o 
   4   4  13       34.63      -47.29     47.29 o 
   5   4  13       37.14       55.75     51.11 o 
  -5   5  13      129.34       -0.96     57.25 o 
  -4   5  13       90.88       99.54     42.80 o 
  -3   5  13      374.41      393.88     52.94 o 
  -2   5  13      168.59      141.73     45.21 o 
  -1   5  13      196.77      214.09     47.69 o 
   0   5  13     1139.46     1184.23     55.27 o 
   1   5  13      186.81      142.05     45.16 o 
   2   5  13      182.88      143.51     44.94 o 
   3   5  13      390.15      281.67     61.25 o 
   4   5  13       87.85       -8.24     53.20 o 
   5   5  13      131.60      213.36     55.79 o 
  -4   6  13      325.92      345.54    105.80 o 
  -3   6  13       75.25       22.56     53.83 o 
  -2   6  13       34.18       54.08     49.18 o 
  -1   6  13       60.57       76.55     47.24 o 
   0   6  13      338.10      300.77     51.63 o 
   1   6  13       58.00       96.75     49.14 o 
   2   6  13       38.56      -30.59     75.11 o 
   3   6  13       74.25      -58.98     58.98 o 
   4   6  13      319.57      169.75     86.56 o 
  -2   7  13       51.35       13.30     64.48 o 
  -1   7  13      203.87      162.20     54.59 o 
   0   7  13       33.12      -30.51     56.77 o 
   1   7  13      200.49      169.07     85.31 o 
   2   7  13       50.43      -64.20     81.56 o 
   0   0  14       53.90       41.78     32.50 o 
   1   0  14     1436.91     1451.15     37.74 o 
   2   0  14        0.89       35.06     30.89 o 
   3   0  14      404.43      404.06     40.31 o 
   4   0  14       74.26      118.59     40.34 o 
   5   0  14       74.79       88.32     48.71 o 
   6   0  14       30.53      -65.87     65.87 o 
  -6   1  14       25.27      -74.11     74.11 o 
  -5   1  14       52.66       27.81     47.39 o 
  -4   1  14      382.73      391.51     43.99 o 
  -3   1  14      186.88      217.45     38.76 o 
  -2   1  14      903.79      892.48     37.03 o 
  -1   1  14      216.82      207.90     30.54 o 
   0   1  14      184.47      166.34     33.40 o 
   1   1  14      232.12      234.61     43.32 o 
   2   1  14      871.94      877.98     46.30 o 
   3   1  14      192.26      161.13     38.71 o 
   4   1  14      388.52      453.84     43.79 o 
   5   1  14       50.98       45.98     49.18 o 
   6   1  14       23.80       -7.42     62.01 o 
  -6   2  14      267.12      371.09     64.37 o 
  -5   2  14      149.43      122.23     69.29 o 
  -4   2  14      598.17      574.65     43.54 o 
  -3   2  14       20.61       69.78     34.19 o 
  -2   2  14      334.37      296.37     33.53 o 
  -1   2  14     2167.41     2250.75     48.66 o 
   0   2  14        2.07       29.39     36.81 o 
   1   2  14     2165.20     2237.46     90.27 o 
   2   2  14      306.21      330.68     45.37 o 
   3   2  14       24.07       81.62     46.58 o 
   4   2  14      623.45      603.26     43.39 o 
   5   2  14      146.42      113.20     50.01 o 
   6   2  14      279.68      130.46     63.29 o 
  -6   3  14       33.17      -60.12     60.12 o 
  -5   3  14      320.11      366.15     55.45 o 
  -4   3  14       41.78       45.56     41.24 o 
  -3   3  14      839.17      847.29     44.07 o 
  -2   3  14       85.85      136.76     37.26 o 
  -1   3  14        1.79       38.00     51.57 o 
   0   3  14       10.58       39.74     30.70 o 
   1   3  14        3.31       27.03     39.35 o 
   2   3  14       81.17      128.70     47.61 o 
   3   3  14      868.69      823.22     56.08 o 
   4   3  14       41.90       28.63     42.05 o 
   5   3  14      305.65      438.15     53.93 o 
   6   3  14       30.37       34.25     63.72 o 
  -5   4  14       41.77      -22.50     51.34 o 
  -4   4  14      186.05      146.82     38.42 o 
  -3   4  14       21.59      -16.88     37.95 o 
  -2   4  14      129.33       81.65     41.71 o 
  -1   4  14      381.00      376.29     41.34 o 
   0   4  14       79.57       83.27     47.57 o 
   1   4  14      383.51      432.61     40.53 o 
   2   4  14      144.56      223.37     42.00 o 
   3   4  14       22.69      -36.90     49.61 o 
   4   4  14      177.85      102.32     57.87 o 
   5   4  14       45.32       28.96     52.38 o 
  -5   5  14      108.05      -41.03     72.92 o 
  -4   5  14      105.92       77.06     44.14 o 
  -3   5  14      562.60      546.82     46.81 o 
  -2   5  14      490.25      420.71     44.09 o 
  -1   5  14      192.06      193.52     46.03 o 
   0   5  14     1299.78     1270.54     70.43 o 
   1   5  14      196.54      258.00     45.41 o 
   2   5  14      492.98      472.51     49.81 o 
   3   5  14      560.29      585.89     72.26 o 
   4   5  14      101.73       46.56     53.98 o 
   5   5  14      115.06      152.70     56.73 o 
  -4   6  14        5.06      -72.22     72.22 o 
  -3   6  14      171.24       90.85     66.56 o 
  -2   6  14      259.14      295.65     66.12 o 
  -1   6  14      239.76      284.00     51.67 o 
   0   6  14        1.20       22.48     48.36 o 
   1   6  14      236.67      256.08     50.04 o 
   2   6  14      268.52      151.37     49.84 o 
   3   6  14      174.98       82.62     74.64 o 
   4   6  14        5.11      -32.79     93.14 o 
  -2   7  14      120.52       89.52     92.14 o 
  -1   7  14       64.01       -1.62     52.82 o 
   0   7  14      145.35      116.73     54.68 o 
   1   7  14       66.55       68.49     74.87 o 
   2   7  14      112.60       -8.09     76.24 o 
   1   0  15     1650.96     1621.59     37.85 o 
   2   0  15      647.98      695.45     37.98 o 
   3   0  15       36.10       52.23     38.61 o 
   4   0  15     2025.78     1996.90     62.19 o 
   5   0  15      761.50      662.57     55.76 o 
   6   0  15      276.96      183.82     63.33 o 
  -6   1  15       55.43       81.95     74.03 o 
  -5   1  15      122.94      173.85     51.51 o 
  -4   1  15       56.32       65.12     40.09 o 
  -3   1  15       37.51       91.78     38.98 o 
  -2   1  15     1415.07     1414.01     47.24 o 
  -1   1  15      213.27      266.75     42.59 o 
   0   1  15     1443.46     1462.81     47.57 o 
   1   1  15      217.73      258.22     38.89 o 
   2   1  15     1408.94     1471.44     49.64 o 
   3   1  15       50.12       83.62     40.33 o 
   4   1  15       64.37       78.56     39.65 o 
   5   1  15      130.31       85.80     50.39 o 
   6   1  15       55.81       -8.81     62.41 o 
  -6   2  15      232.25      322.49     65.05 o 
  -5   2  15       17.60      -10.57     49.37 o 
  -4   2  15      856.77      862.11     46.62 o 
  -3   2  15       24.82        8.88     40.40 o 
  -2   2  15     1135.56     1143.06     46.55 o 
  -1   2  15     1028.96     1026.69     39.97 o 
   0   2  15       96.90      123.26     41.84 o 
   1   2  15     1080.63     1044.97     50.66 o 
   2   2  15     1132.42     1221.70     80.08 o 
   3   2  15       19.23       34.22     47.88 o 
   4   2  15      855.22      846.11     47.12 o 
   5   2  15       16.61       -2.50     52.83 o 
   6   2  15      238.10      235.26     76.27 o 
  -5   3  15        7.55       -5.17     60.28 o 
  -4   3  15      313.24      306.78     43.82 o 
  -3   3  15      652.97      696.01     42.64 o 
  -2   3  15     1160.19     1210.08     42.01 o 
  -1   3  15      163.07      213.17     39.06 o 
   0   3  15      683.04      674.71     44.10 o 
   1   3  15      175.72      170.61     49.01 o 
   2   3  15     1157.00     1215.44     58.33 o 
   3   3  15      657.39      669.11     48.91 o 
   4   3  15      316.50      337.03     45.27 o 
   5   3  15        7.15        2.20     50.34 o 
  -5   4  15        3.32      -57.76     57.76 o 
  -4   4  15       58.32       49.02     41.22 o 
  -3   4  15      147.50      104.09     42.69 o 
  -2   4  15      354.81      328.68     37.60 o 
  -1   4  15      358.48      311.55     41.43 o 
   0   4  15      223.01      239.01     39.15 o 
   1   4  15      321.16      333.01     39.24 o 
   2   4  15      349.13      282.25     50.32 o 
   3   4  15      145.26      125.50     47.69 o 
   4   4  15       64.30      -53.38     53.38 o 
   5   4  15        3.43      -52.50     52.90 o 
  -4   5  15      289.79      301.35     51.50 o 
  -3   5  15      164.54      149.93     48.95 o 
  -2   5  15      328.92      254.11     50.80 o 
  -1   5  15       49.75       24.97     44.30 o 
   0   5  15     1041.89      998.65     68.86 o 
   1   5  15       47.74       33.34     42.55 o 
   2   5  15      343.27      360.40     45.97 o 
   3   5  15      154.29       66.78     77.77 o 
   4   5  15      292.77      176.02     60.11 o 
  -3   6  15        5.55       27.77     57.22 o 
  -2   6  15       60.62      119.24     66.11 o 
  -1   6  15       55.08       46.71     49.84 o 
   0   6  15       40.15       -3.71     48.01 o 
   1   6  15       56.07      127.25     65.45 o 
   2   6  15       56.36      -31.86     70.63 o 
   3   6  15        7.55      -52.35     95.91 o 
  -2   7  15       29.45        7.73     54.25 o 
  -1   7  15      105.18      168.65     65.38 o 
   0   7  15       30.42      -48.97     95.99 o 
   1   7  15      111.00      -30.61     84.41 o 
   2   7  15       32.18      -97.22     97.22 o 
   0   0  16     1472.89     1439.45     41.04 o 
   1   0  16        2.71       27.64     36.96 o 
   2   0  16       38.50       57.40     35.01 o 
   3   0  16      290.79      326.31     42.06 o 
   4   0  16      107.80       67.04     39.76 o 
   5   0  16       23.49      -48.33     48.33 o 
   6   0  16       70.90       64.06     63.79 o 
  -6   1  16        8.02      -25.46     63.70 o 
  -5   1  16      221.95      121.13     50.23 o 
  -4   1  16      379.87      390.66     42.44 o 
  -3   1  16      563.43      576.69     43.32 o 
  -2   1  16      855.41      812.12     44.62 o 
  -1   1  16     1163.68     1168.97     38.76 o 
   0   1  16      267.49      253.09     37.24 o 
   1   1  16     1187.18     1204.74     49.89 o 
   2   1  16      821.54      748.67     42.95 o 
   3   1  16      546.08      599.73     61.28 o 
   4   1  16      369.44      343.12     42.52 o 
   5   1  16      220.99      182.94     55.42 o 
   6   1  16        9.47      -60.54     60.54 o 
  -6   2  16       32.16      -62.24     62.24 o 
  -5   2  16      123.89        7.01     51.16 o 
  -4   2  16      273.15      285.52     42.54 o 
  -3   2  16      518.12      513.30     46.41 o 
  -2   2  16      522.68      539.53     34.28 o 
  -1   2  16      364.44      410.90     34.34 o 
   0   2  16        0.22       30.15     42.91 o 
   1   2  16      376.03      386.57     48.07 o 
   2   2  16      516.35      531.69     64.84 o 
   3   2  16      514.68      505.91     42.65 o 
   4   2  16      270.64      245.20     41.87 o 
   5   2  16      122.83       62.83     50.07 o 
   6   2  16       28.72       86.64     82.93 o 
  -5   3  16      548.96      555.51     55.64 o 
  -4   3  16      369.01      402.96     45.21 o 
  -3   3  16       90.25      158.48     35.88 o 
  -2   3  16       60.62        9.14     43.06 o 
  -1   3  16      139.83      139.55     37.22 o 
   0   3  16       23.85       25.79     47.33 o 
   1   3  16      141.25      148.70     50.77 o 
   2   3  16       57.58      122.17     50.88 o 
   3   3  16       82.64      120.50     47.05 o 
   4   3  16      356.98      291.11     44.75 o 
   5   3  16      531.75      548.65     65.10 o 
  -5   4  16      177.56      131.17     75.17 o 
  -4   4  16        3.90      -44.97     44.97 o 
  -3   4  16       68.76       75.58     42.22 o 
  -2   4  16      445.29      409.25     54.21 o 
  -1   4  16      151.51      187.68     40.27 o 
   0   4  16        2.46       48.72     35.88 o 
   1   4  16      153.79      195.37     36.19 o 
   2   4  16      431.75      491.83     52.68 o 
   3   4  16       78.47       38.28     56.97 o 
   4   4  16        1.42       29.75     53.63 o 
   5   4  16      179.86      135.36     54.47 o 
  -4   5  16       34.30      -43.47     44.37 o 
  -3   5  16      209.98      266.63     69.14 o 
  -2   5  16      456.50      422.38     44.85 o 
  -1   5  16      111.05       86.65     45.50 o 
   0   5  16       95.74      115.53     59.29 o 
   1   5  16      106.78       80.28     59.29 o 
   2   5  16      455.76      432.94     65.11 o 
   3   5  16      206.38      121.80     62.60 o 
   4   5  16       36.48      -46.11     82.30 o 
  -3   6  16        4.20      -50.12     50.12 o 
  -2   6  16       95.63       74.78     50.57 o 
  -1   6  16       96.91      125.58     64.11 o 
   0   6  16       45.95       45.37     61.54 o 
   1   6  16       90.58      -40.45     63.99 o 
   2   6  16       95.40       68.02     69.83 o 
   3   6  16        5.84      -77.57     77.57 o 
  -1   7  16      133.40      109.10     87.82 o 
   0   7  16       75.21      -12.09     67.94 o 
   1   7  16      129.52      -45.14    101.46 o 
   1   0  17      262.51      283.09     28.21 o 
   2   0  17     1039.06      981.52     52.89 o 
   3   0  17     1786.32     1655.13     68.04 o 
   4   0  17       47.12      -19.74     39.82 o 
   5   0  17      181.39      161.66     51.70 o 
   6   0  17      187.82       89.82     64.76 o 
  -6   1  17      136.62      149.64     79.43 o 
  -5   1  17       21.51      -29.73     48.50 o 
  -4   1  17       53.10       78.20     40.99 o 
  -3   1  17        5.68        2.96     41.85 o 
  -2   1  17      403.12      433.24     35.32 o 
  -1   1  17       45.43       19.37     29.81 o 
   0   1  17       14.56       55.74     36.29 o 
   1   1  17       44.74       -1.76     39.36 o 
   2   1  17      377.88      391.81     48.55 o 
   3   1  17        9.76       43.24     42.02 o 
   4   1  17       48.82       -1.70     41.20 o 
   5   1  17       15.91       69.87     58.96 o 
   6   1  17      138.99      169.86     67.02 o 
  -5   2  17       57.80      -42.42     50.67 o 
  -4   2  17      530.76      564.20     46.84 o 
  -3   2  17      383.41      409.98     42.04 o 
  -2   2  17      520.83      495.58     42.54 o 
  -1   2  17     1144.60     1140.34     42.19 o 
   0   2  17       72.34      109.73     44.85 o 
   1   2  17     1193.12     1245.67     57.69 o 
   2   2  17      489.61      502.48     51.07 o 
   3   2  17      403.01      361.02     44.12 o 
   4   2  17      536.91      554.37     45.62 o 
   5   2  17       61.92       42.43     58.15 o 
  -5   3  17      100.95      -29.59     60.08 o 
  -4   3  17       72.93       17.47     54.84 o 
  -3   3  17       60.38      -23.15     39.06 o 
  -2   3  17      427.17      449.97     44.07 o 
  -1   3  17      720.43      734.00     41.16 o 
   0   3  17      803.47      877.23     58.42 o 
   1   3  17      715.16      751.82     57.43 o 
   2   3  17      404.29      450.78     57.83 o 
   3   3  17       67.06       23.30     47.25 o 
   4   3  17       75.97       20.32     43.71 o 
   5   3  17       98.11       68.52     53.40 o 
  -5   4  17       98.78       59.45     72.54 o 
  -4   4  17       89.18       24.08     57.42 o 
  -3   4  17       81.81       12.50     43.03 o 
  -2   4  17       38.09       -9.45     39.85 o 
  -1   4  17       22.13       66.80     37.54 o 
   0   4  17       76.80      119.94     51.36 o 
   1   4  17       18.90       96.25     51.45 o 
   2   4  17       31.64       54.92     64.25 o 
   3   4  17       74.81       99.99     49.10 o 
   4   4  17       93.56      109.77     64.77 o 
   5   4  17       94.22       64.73     57.21 o 
  -4   5  17      215.20      237.50     79.03 o 
  -3   5  17      337.84      314.05     47.88 o 
  -2   5  17      133.24      140.25     55.15 o 
  -1   5  17      551.97      599.46    108.31 o 
   0   5  17      332.67      348.53     63.21 o 
   1   5  17      565.23      462.42     64.29 o 
   2   5  17      135.09       94.19     61.75 o 
   3   5  17      355.88      175.19     66.91 o 
   4   5  17      210.42      103.20     80.94 o 
  -3   6  17      187.59      305.00    127.00 o 
  -2   6  17       37.00       60.30     83.03 o 
  -1   6  17       18.31       89.96     63.15 o 
   0   6  17       29.33      -47.35     71.49 o 
   1   6  17       16.31      -73.46     73.46 o 
   2   6  17       38.33       57.18     64.84 o 
   3   6  17      180.08      111.08    125.22 o 
  -1   7  17       54.80       14.07     67.19 o 
   0   7  17        4.92      -18.88     68.95 o 
   1   7  17       56.15     -110.63    110.63 o 
   0   0  18     1674.90     1552.64    107.93 o 
   1   0  18     2556.25     2526.74     64.30 o 
   2   0  18        7.09       90.54     48.11 o 
   3   0  18      102.77      101.10     40.69 o 
   4   0  18        0.02      -47.07     49.85 o 
   5   0  18       39.62      -62.06     62.06 o 
   6   0  18      277.45      121.72     77.22 o 
  -6   1  18       15.55       45.71    129.33 o 
  -5   1  18       53.95      107.91     52.20 o 
  -4   1  18      400.50      343.72     44.25 o 
  -3   1  18      289.11      302.23     41.30 o 
  -2   1  18      743.43      783.20     50.54 o 
  -1   1  18      537.89      499.34     43.98 o 
   0   1  18      156.72      156.04     39.61 o 
   1   1  18      535.90      518.71     45.73 o 
   2   1  18      716.66      674.07     43.89 o 
   3   1  18      302.65      299.98     42.10 o 
   4   1  18      416.94      349.34     43.26 o 
   5   1  18       56.76        3.00     50.49 o 
   6   1  18       15.16      -83.26     83.26 o 
  -5   2  18       89.75      -13.94     57.88 o 
  -4   2  18       94.61       80.26     49.22 o 
  -3   2  18      553.14      515.79     50.76 o 
  -2   2  18       24.31       23.88     38.50 o 
  -1   2  18      769.65      746.62     52.27 o 
   0   2  18       42.61        9.36     52.62 o 
   1   2  18      795.60      826.16     62.91 o 
   2   2  18       31.24       64.00     48.53 o 
   3   2  18      552.88      602.85     45.56 o 
   4   2  18      100.85       55.29     42.10 o 
   5   2  18      100.79       68.61     52.36 o 
  -5   3  18       13.03      -60.32     60.32 o 
  -4   3  18      526.12      535.87     64.21 o 
  -3   3  18      477.21      501.75     45.13 o 
  -2   3  18       97.31       96.97     40.79 o 
  -1   3  18       76.38      126.93     52.00 o 
   0   3  18      249.17      226.92     53.55 o 
   1   3  18       79.43       64.37     51.51 o 
   2   3  18      101.83       86.63     50.24 o 
   3   3  18      488.65      470.46     51.39 o 
   4   3  18      533.01      512.07     45.07 o 
   5   3  18       11.82       57.41     53.95 o 
  -4   4  18       36.57      -29.50     72.66 o 
  -3   4  18      108.64       66.64     45.30 o 
  -2   4  18       74.11       67.99     40.63 o 
  -1   4  18      224.53      234.46     50.09 o 
   0   4  18      186.32      194.56     57.57 o 
   1   4  18      234.44      244.18     53.54 o 
   2   4  18       75.94      160.78     51.71 o 
   3   4  18      101.93      112.27     50.78 o 
   4   4  18       33.22      -10.29     55.77 o 
  -4   5  18       99.22      -11.91     78.36 o 
  -3   5  18      278.65      306.02     54.42 o 
  -2   5  18      222.46      350.19     66.17 o 
  -1   5  18       65.20       86.58     77.49 o 
   0   5  18       97.72       63.91     58.16 o 
   1   5  18       62.21       60.95     61.21 o 
   2   5  18      225.25      269.76     63.16 o 
   3   5  18      278.50      137.14     63.82 o 
   4   5  18       92.96       37.04     62.36 o 
  -3   6  18        7.71       25.49     66.45 o 
  -2   6  18       88.87      159.58     73.39 o 
  -1   6  18      222.45      157.01     65.90 o 
   0   6  18      275.38      222.38     80.30 o 
   1   6  18      215.59      279.61     68.47 o 
   2   6  18       89.88       -1.39    119.33 o 
   3   6  18        7.38     -100.68    100.68 o 
   1   0  19       25.62       84.97     41.74 o 
   2   0  19      331.53      316.87     38.60 o 
   3   0  19      757.40      782.19     45.63 o 
   4   0  19       63.09       46.31     41.54 o 
   5   0  19      898.46      821.80     58.91 o 
  -5   1  19       56.80       -6.53     58.34 o 
  -4   1  19      318.08      375.62     50.50 o 
  -3   1  19      382.51      397.11     59.65 o 
  -2   1  19      296.65      283.48     48.62 o 
  -1   1  19      344.83      290.45     43.07 o 
   0   1  19        3.03      -13.91     55.06 o 
   1   1  19      366.84      376.09     44.48 o 
   2   1  19      305.25      343.05     42.08 o 
   3   1  19      392.80      466.39     42.94 o 
   4   1  19      289.28      257.05     53.78 o 
   5   1  19       55.78       46.47     51.08 o 
  -5   2  19      172.06      116.79     62.16 o 
  -4   2  19      384.14      317.70     57.10 o 
  -3   2  19      218.26      222.63     47.96 o 
  -2   2  19       39.71       58.13     37.42 o 
  -1   2  19      122.33       78.80     50.81 o 
   0   2  19      967.43      909.26     55.46 o 
   1   2  19      131.33      140.69     49.36 o 
   2   2  19       45.94      114.73     48.00 o 
   3   2  19      211.68      234.62     59.18 o 
   4   2  19      378.84      349.37     45.68 o 
   5   2  19      166.08      147.15     59.63 o 
  -5   3  19       37.51      -37.26     71.63 o 
  -4   3  19       20.30       -5.17     51.16 o 
  -3   3  19      412.07      422.40     44.64 o 
  -2   3  19      101.41       54.38     47.27 o 
  -1   3  19     1211.18     1296.37     60.74 o 
   0   3  19     1525.62     1558.90     66.30 o 
   1   3  19     1192.11     1161.74     60.87 o 
   2   3  19       99.02      116.90     48.45 o 
   3   3  19      413.44      396.92     51.73 o 
   4   3  19       19.10       19.35     47.13 o 
   5   3  19       37.69       72.62     54.99 o 
  -4   4  19       46.65      -23.96     84.36 o 
  -3   4  19       54.09      -36.13     49.99 o 
  -2   4  19      499.85      526.29     54.04 o 
  -1   4  19       43.19       38.33     49.05 o 
   0   4  19      203.52      213.57     53.25 o 
   1   4  19       44.88       -9.69     52.53 o 
   2   4  19      491.20      476.76     56.01 o 
   3   4  19       60.30       40.32     55.79 o 
   4   4  19       50.01       10.49     56.61 o 
  -3   5  19      121.31      110.96     82.16 o 
  -2   5  19      191.09      145.11     60.37 o 
  -1   5  19      232.18      215.62     60.81 o 
   0   5  19       65.17       69.72     60.90 o 
   1   5  19      233.95      285.61     65.05 o 
   2   5  19      198.33      156.56     64.26 o 
   3   5  19      119.91      117.34     61.56 o 
  -2   6  19       69.36      120.80    106.64 o 
  -1   6  19       73.22        3.02     62.37 o 
   0   6  19       46.56       46.56     66.14 o 
   1   6  19       68.51       22.99     66.57 o 
   2   6  19       71.74       14.44     72.44 o 
   0   0  20      188.78       59.91    143.48 o 
   1   0  20      487.05      501.84     52.99 o 
   2   0  20     1172.37     1127.62     56.06 o 
   3   0  20       35.00       11.53     46.53 o 
   4   0  20       42.42       12.77     47.97 o 
   5   0  20      161.87      201.19     62.53 o 
  -5   1  20       74.61       14.30     61.88 o 
  -4   1  20       73.77       -4.58     60.49 o 
  -3   1  20      266.59      294.04     49.95 o 
  -2   1  20      206.04      198.37     46.92 o 
  -1   1  20      871.52      840.49     48.71 o 
   0   1  20       26.21      -39.29     39.29 o 
   1   1  20      831.56      823.02     71.24 o 
   2   1  20      191.00      205.67     39.62 o 
   3   1  20      267.92      270.70     42.05 o 
   4   1  20       67.50       21.98     41.91 o 
   5   1  20       71.59       87.38     52.32 o 
  -5   2  20      302.50      331.97     65.46 o 
  -4   2  20        3.08      -49.27     49.27 o 
  -3   2  20      259.84      190.49     49.68 o 
  -2   2  20      415.67      453.24     46.90 o 
  -1   2  20       40.67      118.28     53.48 o 
   0   2  20       49.01       38.54     46.79 o 
   1   2  20       35.23      -15.70     46.28 o 
   2   2  20      420.04      433.58     50.54 o 
   3   2  20      280.22      335.01     53.35 o 
   4   2  20        2.01       18.65     44.62 o 
   5   2  20      302.13      253.60     54.94 o 
  -5   3  20      116.06      -83.25     83.25 o 
  -4   3  20      551.57      505.36     56.51 o 
  -3   3  20       59.42       16.54     48.19 o 
  -2   3  20      133.54      180.29     49.25 o 
  -1   3  20       48.28       97.55     48.27 o 
   0   3  20      365.28      310.56     51.30 o 
   1   3  20       49.86       35.94     48.39 o 
   2   3  20      123.64      139.77     50.00 o 
   3   3  20       60.12       75.50     49.54 o 
   4   3  20      546.61      589.92     56.79 o 
   5   3  20      117.52      147.65     77.46 o 
  -4   4  20      100.35       68.07     68.90 o 
  -3   4  20      104.32       93.89     70.84 o 
  -2   4  20       32.55        6.71     49.33 o 
  -1   4  20      504.27      437.21     54.80 o 
   0   4  20       11.51      -50.94     50.94 o 
   1   4  20      517.29      495.12     57.65 o 
   2   4  20       36.92       22.98     54.67 o 
   3   4  20       96.23       42.56     60.10 o 
   4   4  20       95.68       30.83     58.47 o 
  -3   5  20       93.73      139.66     68.08 o 
  -2   5  20       33.28       79.65     66.02 o 
  -1   5  20      264.60      170.94     61.25 o 
   0   5  20       41.67       48.33     62.58 o 
   1   5  20      273.14      241.41     66.07 o 
   2   5  20       32.66       33.11     63.13 o 
   3   5  20       99.22      -45.17     60.71 o 
  -2   6  20      204.77      280.99     69.83 o 
  -1   6  20       73.42       73.72     66.48 o 
   0   6  20       81.71       46.31     86.33 o 
   1   6  20       67.29      -55.65     65.56 o 
   2   6  20      200.04       67.75     78.56 o 
   1   0  21      532.50      544.41     70.14 o 
   2   0  21      147.62      141.82     47.61 o 
   3   0  21      697.99      742.23     53.93 o 
   4   0  21        4.99       37.50     48.42 o 
   5   0  21      299.27      277.81     76.73 o 
  -5   1  21      110.13       95.00     73.11 o 
  -4   1  21      234.69      273.18     53.11 o 
  -3   1  21       67.42       55.02     75.72 o 
  -2   1  21       31.66       40.08     88.13 o 
  -1   1  21      297.97      299.87     43.51 o 
   0   1  21       56.64       86.41     40.68 o 
   1   1  21      284.80      195.64     43.66 o 
   2   1  21       40.50       28.80     37.40 o 
   3   1  21       68.85      137.49     40.53 o 
   4   1  21      227.11      293.64     49.45 o 
   5   1  21      106.07       79.97     63.00 o 
  -5   2  21       94.69      -64.42     73.47 o 
  -4   2  21       21.58      -28.77     50.92 o 
  -3   2  21       39.71       78.78     59.03 o 
  -2   2  21      116.17       88.67     53.95 o 
  -1   2  21        4.14      -17.25     45.68 o 
   0   2  21       19.25      -28.82     45.13 o 
   1   2  21        4.66       46.15     45.43 o 
   2   2  21      130.94       77.45     47.45 o 
   3   2  21       38.08       64.10     42.58 o 
   4   2  21       19.48      -42.75     42.75 o 
   5   2  21       98.88      101.59     52.93 o 
  -4   3  21      125.01      135.02     66.94 o 
  -3   3  21       25.65      -48.08     48.08 o 
  -2   3  21      195.88      201.81     50.04 o 
  -1   3  21      689.08      699.90     53.70 o 
   0   3  21       30.03       81.49     48.86 o 
   1   3  21      667.99      696.82     55.69 o 
   2   3  21      190.34      234.54     51.98 o 
   3   3  21       26.17       -9.74     48.60 o 
   4   3  21      126.57      142.07     52.27 o 
  -4   4  21       36.17      -40.96     61.96 o 
  -3   4  21       54.54       15.90     54.80 o 
  -2   4  21      113.54       80.72     73.40 o 
  -1   4  21       68.41       94.95     52.19 o 
   0   4  21      173.63      151.94     53.57 o 
   1   4  21       68.38       73.75     53.93 o 
   2   4  21      108.09      208.53     55.13 o 
   3   4  21       49.15        8.21     59.87 o 
   4   4  21       35.08        1.23     57.96 o 
  -3   5  21       16.40       -1.86     83.76 o 
  -2   5  21       56.27      -28.79     75.40 o 
  -1   5  21      122.50      125.48     62.05 o 
   0   5  21       36.63      106.21     61.19 o 
   1   5  21      127.91      195.36     64.92 o 
   2   5  21       63.86      -32.01     70.45 o 
   3   5  21       15.10      -33.62     64.76 o 
  -1   6  21      120.33      174.26     68.50 o 
   0   6  21       15.55      -66.81     66.81 o 
   1   6  21      115.46      126.22     70.61 o 
   0   0  22     1890.12     1679.31    190.79 o 
   1   0  22     1609.25     1589.59     82.68 o 
   2   0  22       74.47       98.04     46.38 o 
   3   0  22        7.73       -0.34     47.41 o 
   4   0  22        9.19      -49.40     49.40 o 
   5   0  22        0.48       45.75     62.25 o 
  -5   1  22       34.08       37.20     64.26 o 
  -4   1  22       88.24      130.12     58.93 o 
  -3   1  22      109.91      101.28     60.37 o 
  -2   1  22       16.73        7.50     59.92 o 
  -1   1  22      166.43      229.94     64.71 o 
   0   1  22       84.00      145.56     63.53 o 
   1   1  22      142.47      132.64     70.92 o 
   2   1  22       19.38       50.40     47.62 o 
   3   1  22      108.69      183.96     49.75 o 
   4   1  22       89.16       69.03     50.04 o 
   5   1  22       31.78      129.67     70.27 o 
  -4   2  22      128.11      166.80     63.95 o 
  -3   2  22      198.07      151.75     61.59 o 
  -2   2  22      147.98      180.90     50.33 o 
  -1   2  22      135.59       63.79     44.95 o 
   0   2  22      751.45      891.21     58.93 o 
   1   2  22      144.04      138.40     45.72 o 
   2   2  22      147.10      158.17     48.59 o 
   3   2  22      208.76      155.11     43.59 o 
   4   2  22      126.87      134.26     62.97 o 
  -4   3  22      320.90      323.09     98.54 o 
  -3   3  22       83.35       34.31     51.92 o 
  -2   3  22      543.16      543.77     55.15 o 
  -1   3  22      691.41      734.53     55.93 o 
   0   3  22        0.03      -41.12     48.18 o 
   1   3  22      696.56      651.82     55.91 o 
   2   3  22      539.00      511.14     55.41 o 
   3   3  22       84.49       68.35     50.68 o 
   4   3  22      327.12      288.89     48.34 o 
  -3   4  22      251.19      243.11     54.65 o 
  -2   4  22       58.33       33.47     51.13 o 
  -1   4  22       32.13       47.32     65.21 o 
   0   4  22       41.27       27.43     61.59 o 
   1   4  22       36.29      -53.67     53.67 o 
   2   4  22       62.96       18.10     60.51 o 
   3   4  22      247.97      170.54     62.20 o 
  -2   5  22       56.93       36.17     63.02 o 
  -1   5  22      456.53      561.73     83.19 o 
   0   5  22        6.46       29.63     62.08 o 
   1   5  22      453.00      359.90     77.83 o 
   2   5  22       58.37       58.62     64.84 o 
   0   6  22      130.04      105.94     70.14 o 
   1   0  23       20.57       56.04     62.35 o 
   2   0  23      269.56      395.07     67.10 o 
   3   0  23      627.48      631.80     67.61 o 
   4   0  23        0.87       38.10     50.73 o 
  -4   1  23      176.43      250.73     63.13 o 
  -3   1  23      100.22       28.56     62.44 o 
  -2   1  23      547.94      624.28     69.11 o 
  -1   1  23      270.41      309.46     66.44 o 
   0   1  23       40.83       18.27     62.97 o 
   1   1  23      277.99      268.45     64.97 o 
   2   1  23      557.19      638.43     52.85 o 
   3   1  23      102.10      103.97     49.19 o 
   4   1  23      179.48      129.05     51.26 o 
  -4   2  23        0.16      -83.06    105.17 o 
  -3   2  23      103.95      142.05     64.82 o 
  -2   2  23      105.02      103.60     63.16 o 
  -1   2  23       10.66       30.09     43.97 o 
   0   2  23     1290.35     1281.87     58.65 o 
   1   2  23        9.24       17.68     62.17 o 
   2   2  23      108.90       93.46     64.54 o 
   3   2  23       96.99       54.07     52.18 o 
   4   2  23        0.18       50.76     51.02 o 
  -4   3  23       33.47      -54.49     84.78 o 
  -3   3  23      104.71       73.47     64.52 o 
  -2   3  23       18.36       59.09     50.51 o 
  -1   3  23      649.23      678.04     76.77 o 
   0   3  23       13.71        2.00     50.48 o 
   1   3  23      668.25      643.49     57.04 o 
   2   3  23       18.16      -15.60     51.48 o 
   3   3  23      109.62       68.19     50.69 o 
   4   3  23       34.21       -8.41     57.18 o 
  -3   4  23       34.60       42.48     64.63 o 
  -2   4  23      212.65      199.90     55.48 o 
  -1   4  23       12.79       90.28     54.94 o 
   0   4  23      446.12      366.39     58.54 o 
   1   4  23       13.08      -54.86     54.86 o 
   2   4  23      196.37      153.00     65.18 o 
   3   4  23       34.27      -38.66     66.43 o 
  -2   5  23       49.14        1.40     63.36 o 
  -1   5  23      315.55      335.34     66.67 o 
   0   5  23       50.72       40.92     64.28 o 
   1   5  23      320.95      254.83     71.53 o 
   2   5  23       44.75      -61.27     78.93 o 
   0   0  24     1826.33     1761.80    168.55 o 
   1   0  24      147.21       96.77     64.13 o 
   2   0  24      164.42      152.39     65.98 o 
   3   0  24       97.18      101.32     63.81 o 
   4   0  24       32.78       74.20     62.61 o 
  -4   1  24      272.47      280.59     65.90 o 
  -3   1  24       23.27       16.61     61.13 o 
  -2   1  24      200.04      149.99     64.65 o 
  -1   1  24      369.77      316.84     67.82 o 
   0   1  24       60.47       95.77     70.66 o 
   1   1  24      339.94      344.16     67.93 o 
   2   1  24      190.60      227.57     65.10 o 
   3   1  24       21.06       60.36     61.50 o 
   4   1  24      266.39      288.21     54.30 o 
  -4   2  24       38.94       57.16     89.37 o 
  -3   2  24      171.28      131.03     65.68 o 
  -2   2  24      505.70      430.59     69.93 o 
  -1   2  24       58.26      131.40     65.86 o 
   0   2  24       70.84       30.99     64.69 o 
   1   2  24       56.34      116.50     65.27 o 
   2   2  24      506.35      523.61     55.94 o 
   3   2  24      166.74      239.27     63.19 o 
   4   2  24       38.65       52.01     81.44 o 
  -3   3  24      125.68       86.64     75.21 o 
  -2   3  24      388.50      385.27     53.63 o 
  -1   3  24        8.89        6.59     60.23 o 
   0   3  24        8.85       49.13     51.95 o 
   1   3  24        8.87       91.02     52.05 o 
   2   3  24      387.88      425.05     69.88 o 
   3   3  24      122.66      156.49     55.23 o 
  -3   4  24       46.30      113.30     55.50 o 
  -2   4  24       40.80       39.89     55.41 o 
  -1   4  24       24.29        7.17     64.91 o 
   0   4  24      128.10      166.98     57.53 o 
   1   4  24       22.28       -0.81     59.35 o 
   2   4  24       42.80       60.56     62.67 o 
   3   4  24       44.21      -44.93     62.63 o 
  -1   5  24      436.79      466.47     77.06 o 
   0   5  24       12.27       58.20     86.94 o 
   1   5  24      446.09      513.73     73.68 o 
   1   0  25       71.05       37.08     65.74 o 
   2   0  25       17.88       40.62     63.42 o 
   3   0  25      321.65      310.92     64.06 o 
   4   0  25        0.58       40.13     61.61 o 
  -4   1  25       20.44       11.40     62.01 o 
  -3   1  25       53.55       93.44     64.46 o 
  -2   1  25       70.88       86.58     64.97 o 
  -1   1  25      101.76       71.00     66.58 o 
   0   1  25       52.73      -61.58     61.58 o 
   1   1  25      105.99       30.99     65.76 o 
   2   1  25       80.28      143.13     66.10 o 
   3   1  25       52.14       89.80     60.21 o 
   4   1  25       24.58       48.05     91.96 o 
  -4   2  25      115.40      113.59     73.36 o 
  -3   2  25      116.49       80.40     65.10 o 
  -2   2  25      147.81       -8.73     66.35 o 
  -1   2  25       69.31       82.09     68.27 o 
   0   2  25       62.24       11.97     66.94 o 
   1   2  25       67.91      128.46     68.15 o 
   2   2  25      155.48      217.50     66.79 o 
   3   2  25      113.94      188.97     53.88 o 
   4   2  25      111.90      204.94     56.43 o 
  -3   3  25      157.37       86.37     68.15 o 
  -2   3  25       19.09       -7.42     49.23 o 
  -1   3  25      243.93      262.45     51.72 o 
   0   3  25      306.11      132.21     67.80 o 
   1   3  25      233.86      139.19     70.80 o 
   2   3  25       19.83      -30.91     69.74 o 
   3   3  25      168.25      144.28     68.92 o 
  -2   4  25       79.18       87.86     54.80 o 
  -1   4  25       50.54      -12.88     56.01 o 
   0   4  25        0.59      -40.75     88.14 o 
   1   4  25       48.02       42.87     61.46 o 
   2   4  25       75.22       58.72     61.84 o 
   0   5  25       42.70      -65.05     65.05 o 
   0   0  26      864.15      919.07    112.66 o 
   1   0  26      113.70       84.89     64.52 o 
   2   0  26      257.44      306.79     69.14 o 
   3   0  26      298.96      267.17     65.98 o 
   4   0  26        0.23      -22.83     65.73 o 
  -3   1  26       72.62        6.92     64.40 o 
  -2   1  26       86.07        3.21     66.00 o 
  -1   1  26       18.92       45.53     67.24 o 
   0   1  26        7.68       33.39     66.59 o 
   1   1  26       17.43        5.67     66.32 o 
   2   1  26       84.31       66.74     65.56 o 
   3   1  26       77.55       59.74     68.68 o 
  -3   2  26       94.48      128.12     66.92 o 
  -2   2  26      225.69      143.13     67.09 o 
  -1   2  26       95.69      108.98     67.93 o 
   0   2  26       91.52      166.81     71.50 o 
   1   2  26      102.98       86.06     65.32 o 
   2   2  26      227.28      195.23     70.62 o 
   3   2  26       90.05      101.78     65.83 o 
  -3   3  26       29.42       10.34    102.37 o 
  -2   3  26      298.27      306.96     71.94 o 
  -1   3  26        0.73       37.35     67.68 o 
   0   3  26       31.86       12.51     66.98 o 
   1   3  26        0.88      -12.06     68.86 o 
   2   3  26      312.75      287.53     72.32 o 
   3   3  26       32.61      101.99     74.04 o 
  -2   4  26       28.56       41.58     73.89 o 
  -1   4  26       67.19      -10.59     56.77 o 
   0   4  26        0.37      -80.55     80.55 o 
   1   4  26       66.54      115.59     85.76 o 
   2   4  26       26.91      -83.80     83.80 o 
   1   0  27      134.72       92.71     68.57 o 
   2   0  27        0.58      -64.39     64.39 o 
   3   0  27      108.28       78.86     65.96 o 
  -3   1  27       78.94       46.90     65.93 o 
  -2   1  27       18.38       -3.35     65.41 o 
  -1   1  27       44.60      103.28     70.63 o 
   0   1  27       97.32      126.22     69.66 o 
   1   1  27       48.31       87.04     69.18 o 
   2   1  27       23.21      -55.19     65.59 o 
   3   1  27       77.26       -1.22     64.71 o 
  -3   2  27      347.66      343.71     71.18 o 
  -2   2  27      193.14      139.47     70.70 o 
  -1   2  27       26.57       32.60     88.20 o 
   0   2  27      175.90      184.82     72.93 o 
   1   2  27       25.53       16.91     67.24 o 
   2   2  27      184.58      173.88     69.85 o 
   3   2  27      341.97      380.25     88.74 o 
  -2   3  27       32.77       42.40     71.64 o 
  -1   3  27      276.29      241.12     74.24 o 
   0   3  27       95.99       44.93     71.68 o 
   1   3  27      266.13      287.74     76.09 o 
   2   3  27       34.47      103.34     69.87 o 
  -1   4  27       53.25       -3.20     90.39 o 
   0   4  27      347.05      480.56     93.89 o 
   1   4  27       49.54      -18.75     85.79 o 
   0   0  28      383.37      356.36    106.18 o 
   1   0  28      257.25      250.19     73.16 o 
   2   0  28      467.13      513.05     74.58 o 
   3   0  28        0.49       60.89     66.61 o 
  -3   1  28       54.06       12.36     97.08 o 
  -2   1  28      184.10      169.54     70.65 o 
  -1   1  28       99.50      118.09     70.25 o 
   0   1  28       55.50      -21.01     69.12 o 
   1   1  28      106.01        3.10     68.95 o 
   2   1  28      184.95      250.48     80.14 o 
   3   1  28       51.59      -53.58     68.31 o 
  -2   2  28        6.46        3.97     69.73 o 
  -1   2  28       65.10       41.00     72.73 o 
   0   2  28      149.43      125.12     73.54 o 
   1   2  28       71.41       77.45     70.39 o 
   2   2  28        5.97       51.30     70.10 o 
  -1   3  28      125.74       62.17     70.67 o 
   0   3  28      145.75      149.49     73.84 o 
   1   3  28      123.29       70.82     73.84 o 
   1   0  29      233.49      203.92     76.09 o 
   2   0  29      434.36      310.83     75.03 o 
  -2   1  29       31.30       63.98     70.20 o 
  -1   1  29       36.33      -32.66     69.38 o 
   0   1  29        0.43       -2.71     69.68 o 
   1   1  29       37.87       16.05     69.36 o 
   2   1  29       32.17      -48.37     67.95 o 
  -1   2  29      202.81      123.48     98.05 o 
   0   2  29       18.87      -47.69     72.07 o 
   1   2  29      205.60       75.40    112.57 o 
   0   0  30       39.53      -98.48    130.64 o 
   1   0  30      207.97      252.62     76.71 o 
  -1   1  30        5.43      -25.79     70.46 o 
   0   1  30      230.72      214.22     75.85 o 
   1   1  30        7.84       -5.61     71.01 o 
   0   2  30      193.98      142.28     78.78 o 
                                                 
